# Supplementary material for: Genome-Wide Association Mapping Indicates Quantitative Genetic Control of Spot Blotch Resistance in Bread Wheat and the Favorable Effects of Some Spot Blotch Loci on Grain Yield
Source: Front Plant Sci. 2022 Mar 3;13:835095. doi: 10.3389/fpls.2022.835095 (PMC8928540; doi:10.3389/fpls.2022.835095)
Supplement: Supplementary Table 1 — Markers significantly associated with spot blotch in panels 2014, 2015, 2016, 2017, 2018, 2019, and 2020 after Bonferroni correction for multiple testing at an α level of 0.2 along with markers that were consistently associated with spot blotch in at least two panels at a p-value threshold of 0.001. The markers that were not significant after Bonferroni correction for multiple testing are indicated along with the number of panels in which the markers were significant. [file Table_1.XLSX]

## Sheet: Table S1
Marker	Chromosome	Position	p-value	Panel	Significance after Bonferroni correction	Significant in number of panels
6B_16608512	6B	16608512	8.44e-07	Panel 2014	Significant after Bonferroni correction	1
7D_8478706	7D	8478706	1.06e-06	Panel 2014	Significant after Bonferroni correction	1
5B_687326022	5B	687326022	1.2e-06	Panel 2014	Significant after Bonferroni correction	1
5B_680759734	5B	680759734	1.31e-06	Panel 2014	Significant after Bonferroni correction	1
5B_394982991	5B	394982991	3.05e-06	Panel 2014	Significant after Bonferroni correction	1
6B_17000615	6B	17000615	3.33e-06	Panel 2014	Significant after Bonferroni correction	1
5B_688063050	5B	688063050	1.18e-05	Panel 2014	Significant after Bonferroni correction	1
5B_371889504	5B	371889504	1.26e-05	Panel 2014	Significant after Bonferroni correction	2
5B_78706502	5B	78706502	3.88e-05	Panel 2014	Not significant after Bonferroni correction	2
6B_16607814	6B	16607814	9.74e-05	Panel 2014	Not significant after Bonferroni correction	2
2A_35786664	2A	35786664	0.000189	Panel 2014	Not significant after Bonferroni correction	3
5B_557138254	5B	557138254	0.00019	Panel 2014	Not significant after Bonferroni correction	2
7D_58500973	7D	58500973	0.000192	Panel 2014	Not significant after Bonferroni correction	3
2A_59729258	2A	59729258	0.000208	Panel 2014	Not significant after Bonferroni correction	2
3B_10656866	3B	10656866	0.000213	Panel 2014	Not significant after Bonferroni correction	3
5B_118965202	5B	118965202	0.000229	Panel 2014	Not significant after Bonferroni correction	2
5B_78260589	5B	78260589	0.000238	Panel 2014	Not significant after Bonferroni correction	3
7D_58493344	7D	58493344	0.00032	Panel 2014	Not significant after Bonferroni correction	2
7D_58206696	7D	58206696	0.000329	Panel 2014	Not significant after Bonferroni correction	2
5B_558332429	5B	558332429	0.000369	Panel 2014	Not significant after Bonferroni correction	2
1B_673699294	1B	673699294	0.000404	Panel 2014	Not significant after Bonferroni correction	2
5B_78260518	5B	78260518	0.000426	Panel 2014	Not significant after Bonferroni correction	3
5B_84606119	5B	84606119	0.000476	Panel 2014	Not significant after Bonferroni correction	2
7D_57903956	7D	57903956	0.000595	Panel 2014	Not significant after Bonferroni correction	2
5D_548463404	5D	548463404	0.000625	Panel 2014	Not significant after Bonferroni correction	2
5B_87625948	5B	87625948	0.000627	Panel 2014	Not significant after Bonferroni correction	2
1B_673569173	1B	673569173	0.000668	Panel 2014	Not significant after Bonferroni correction	3
2A_36234797	2A	36234797	0.000858	Panel 2014	Not significant after Bonferroni correction	3
5D_548099301	5D	548099301	0.000947	Panel 2014	Not significant after Bonferroni correction	2
3B_2280114	3B	2280114	4.13e-14	Panel 2015	Significant after Bonferroni correction	2
3B_5601689	3B	5601689	1.64e-12	Panel 2015	Significant after Bonferroni correction	2
UN_35809999	UN	35809999	5.14e-09	Panel 2015	Significant after Bonferroni correction	3
UN_35335292	UN	35335292	1.75e-07	Panel 2015	Significant after Bonferroni correction	3
UN_244515182	UN	244515182	7.92e-06	Panel 2015	Significant after Bonferroni correction	2
UN_40584176	UN	40584176	8.21e-06	Panel 2015	Significant after Bonferroni correction	3
7D_430924653	7D	430924653	3.26e-05	Panel 2015	Not significant after Bonferroni correction	2
7D_565651812	7D	565651812	0.000101	Panel 2015	Not significant after Bonferroni correction	2
UN_35324004	UN	35324004	0.000172	Panel 2015	Not significant after Bonferroni correction	4
5B_403782889	5B	403782889	0.000363	Panel 2015	Not significant after Bonferroni correction	2
UN_34777300	UN	34777300	0.000535	Panel 2015	Not significant after Bonferroni correction	4
3B_2959834	3B	2959834	0.000546	Panel 2015	Not significant after Bonferroni correction	3
UN_326649097	UN	326649097	0.000617	Panel 2015	Not significant after Bonferroni correction	2
3B_7479380	3B	7479380	0.000663	Panel 2015	Not significant after Bonferroni correction	2
7B_133528585	7B	133528585	0.000986	Panel 2015	Not significant after Bonferroni correction	2
2A_2800711	2A	2800711	4.64e-07	Panel 2016	Significant after Bonferroni correction	2
2A_17830617	2A	17830617	5.6e-07	Panel 2016	Significant after Bonferroni correction	2
2A_4942949	2A	4942949	8.81e-07	Panel 2016	Significant after Bonferroni correction	2
2B_14261851	2B	14261851	1.05e-06	Panel 2016	Significant after Bonferroni correction	1
2A_18495181	2A	18495181	1.12e-06	Panel 2016	Significant after Bonferroni correction	2
2A_19902461	2A	19902461	1.13e-06	Panel 2016	Significant after Bonferroni correction	2
2A_14418760	2A	14418760	1.16e-06	Panel 2016	Significant after Bonferroni correction	2
2A_15962301	2A	15962301	1.82e-06	Panel 2016	Significant after Bonferroni correction	2
2A_1686041	2A	1686041	1.82e-06	Panel 2016	Significant after Bonferroni correction	2
2A_15755581	2A	15755581	2.21e-06	Panel 2016	Significant after Bonferroni correction	2
UN_12522200	UN	12522200	2.37e-06	Panel 2016	Significant after Bonferroni correction	2
2B_14809954	2B	14809954	3.43e-06	Panel 2016	Significant after Bonferroni correction	1
2A_18468495	2A	18468495	4.02e-06	Panel 2016	Significant after Bonferroni correction	2
2A_11845324	2A	11845324	7.17e-06	Panel 2016	Significant after Bonferroni correction	2
2A_14978553	2A	14978553	8.38e-06	Panel 2016	Significant after Bonferroni correction	2
2A_1872142	2A	1872142	8.84e-06	Panel 2016	Significant after Bonferroni correction	2
1B_670929735	1B	670929735	1.01e-05	Panel 2016	Significant after Bonferroni correction	1
2A_8142744	2A	8142744	1.59e-05	Panel 2016	Significant after Bonferroni correction	2
2A_2367215	2A	2367215	1.85e-05	Panel 2016	Significant after Bonferroni correction	2
2A_15449240	2A	15449240	2.06e-05	Panel 2016	Significant after Bonferroni correction	2
2A_718152	2A	718152	4.86e-05	Panel 2016	Not significant after Bonferroni correction	2
UN_35565218	UN	35565218	7.27e-05	Panel 2016	Not significant after Bonferroni correction	3
2A_9121927	2A	9121927	7.72e-05	Panel 2016	Not significant after Bonferroni correction	2
2A_21190725	2A	21190725	0.000126	Panel 2016	Not significant after Bonferroni correction	2
UN_367803425	UN	367803425	0.00013	Panel 2016	Not significant after Bonferroni correction	2
UN_35479688	UN	35479688	0.000138	Panel 2016	Not significant after Bonferroni correction	2
2A_451012543	2A	451012543	0.000197	Panel 2016	Not significant after Bonferroni correction	2
7D_565651812	7D	565651812	0.000204	Panel 2016	Not significant after Bonferroni correction	2
2A_24002740	2A	24002740	0.000222	Panel 2016	Not significant after Bonferroni correction	2
2A_735436	2A	735436	0.000257	Panel 2016	Not significant after Bonferroni correction	2
7D_430924653	7D	430924653	0.000564	Panel 2016	Not significant after Bonferroni correction	2
5B_586805570	5B	586805570	0.000664	Panel 2016	Not significant after Bonferroni correction	2
5B_586610468	5B	586610468	0.000851	Panel 2016	Not significant after Bonferroni correction	2
7A_590662568	7A	590662568	0.000892	Panel 2016	Not significant after Bonferroni correction	2
3B_5601689	3B	5601689	1.17e-06	Panel 2017	Significant after Bonferroni correction	2
1B_673569173	1B	673569173	2.05e-06	Panel 2017	Significant after Bonferroni correction	3
1B_673174262	1B	673174262	2.08e-06	Panel 2017	Significant after Bonferroni correction	2
6A_52468949	6A	52468949	3.76e-06	Panel 2017	Significant after Bonferroni correction	1
1B_677097053	1B	677097053	1.07e-05	Panel 2017	Significant after Bonferroni correction	2
1B_673699294	1B	673699294	1.28e-05	Panel 2017	Significant after Bonferroni correction	2
1B_673961339	1B	673961339	3.43e-05	Panel 2017	Not significant after Bonferroni correction	3
5B_78260589	5B	78260589	3.74e-05	Panel 2017	Not significant after Bonferroni correction	3
1B_683306760	1B	683306760	4.17e-05	Panel 2017	Not significant after Bonferroni correction	2
UN_35324004	UN	35324004	5.94e-05	Panel 2017	Not significant after Bonferroni correction	4
3B_2959834	3B	2959834	0.000106	Panel 2017	Not significant after Bonferroni correction	3
UN_35809999	UN	35809999	0.000121	Panel 2017	Not significant after Bonferroni correction	3
5B_78260518	5B	78260518	0.000197	Panel 2017	Not significant after Bonferroni correction	3
1B_676260482	1B	676260482	0.000273	Panel 2017	Not significant after Bonferroni correction	2
3B_627922	3B	627922	0.000326	Panel 2017	Not significant after Bonferroni correction	2
1D_46223659	1D	46223659	0.000471	Panel 2017	Not significant after Bonferroni correction	2
UN_34777300	UN	34777300	0.000477	Panel 2017	Not significant after Bonferroni correction	4
1B_683266424	1B	683266424	0.000641	Panel 2017	Not significant after Bonferroni correction	2
UN_35809999	UN	35809999	5.59e-16	Panel 2018	Significant after Bonferroni correction	3
UN_35714518	UN	35714518	5.98e-16	Panel 2018	Significant after Bonferroni correction	2
UN_40584176	UN	40584176	8.47e-15	Panel 2018	Significant after Bonferroni correction	3
3B_6127880	3B	6127880	1.76e-14	Panel 2018	Significant after Bonferroni correction	2
UN_35335292	UN	35335292	2.89e-14	Panel 2018	Significant after Bonferroni correction	3
UN_35324004	UN	35324004	4.82e-14	Panel 2018	Significant after Bonferroni correction	4
UN_35565218	UN	35565218	5.13e-14	Panel 2018	Significant after Bonferroni correction	3
UN_34777300	UN	34777300	5.16e-14	Panel 2018	Significant after Bonferroni correction	4
UN_36153637	UN	36153637	1.93e-13	Panel 2018	Significant after Bonferroni correction	2
1B_673569173	1B	673569173	3.9e-12	Panel 2018	Significant after Bonferroni correction	3
1B_673174262	1B	673174262	5.41e-11	Panel 2018	Significant after Bonferroni correction	2
1B_673961339	1B	673961339	1.56e-09	Panel 2018	Significant after Bonferroni correction	3
3B_8737702	3B	8737702	2.35e-09	Panel 2018	Significant after Bonferroni correction	2
UN_35714024	UN	35714024	2.74e-09	Panel 2018	Significant after Bonferroni correction	2
3B_2959834	3B	2959834	3.64e-09	Panel 2018	Significant after Bonferroni correction	3
UN_35569380	UN	35569380	1.08e-08	Panel 2018	Significant after Bonferroni correction	1
3B_627922	3B	627922	1.55e-08	Panel 2018	Significant after Bonferroni correction	2
3B_5580613	3B	5580613	2.49e-08	Panel 2018	Significant after Bonferroni correction	2
3B_8521721	3B	8521721	9.48e-08	Panel 2018	Significant after Bonferroni correction	2
UN_244515182	UN	244515182	9.83e-08	Panel 2018	Significant after Bonferroni correction	2
3B_9570369	3B	9570369	1.18e-07	Panel 2018	Significant after Bonferroni correction	1
1B_676260482	1B	676260482	1.84e-07	Panel 2018	Significant after Bonferroni correction	2
3B_10656866	3B	10656866	1.92e-07	Panel 2018	Significant after Bonferroni correction	3
3B_7237763	3B	7237763	1.94e-07	Panel 2018	Significant after Bonferroni correction	2
3B_10170821	3B	10170821	2.36e-07	Panel 2018	Significant after Bonferroni correction	2
3B_10046843	3B	10046843	2.79e-07	Panel 2018	Significant after Bonferroni correction	2
5B_84880275	5B	84880275	3.24e-07	Panel 2018	Significant after Bonferroni correction	1
3B_2222606	3B	2222606	3.4e-07	Panel 2018	Significant after Bonferroni correction	1
UN_326649097	UN	326649097	3.73e-07	Panel 2018	Significant after Bonferroni correction	2
5B_117881645	5B	117881645	3.83e-07	Panel 2018	Significant after Bonferroni correction	1
5B_558332429	5B	558332429	4.14e-07	Panel 2018	Significant after Bonferroni correction	2
5B_75686480	5B	75686480	4.33e-07	Panel 2018	Significant after Bonferroni correction	1
5D_549499424	5D	549499424	4.57e-07	Panel 2018	Significant after Bonferroni correction	1
1B_676782576	1B	676782576	4.75e-07	Panel 2018	Significant after Bonferroni correction	1
5B_28812368	5B	28812368	5.09e-07	Panel 2018	Significant after Bonferroni correction	1
5B_567647671	5B	567647671	5.58e-07	Panel 2018	Significant after Bonferroni correction	1
5D_548099301	5D	548099301	6.4e-07	Panel 2018	Significant after Bonferroni correction	2
5B_84890594	5B	84890594	7.48e-07	Panel 2018	Significant after Bonferroni correction	1
5B_115397685	5B	115397685	7.85e-07	Panel 2018	Significant after Bonferroni correction	1
5B_118965202	5B	118965202	8.58e-07	Panel 2018	Significant after Bonferroni correction	2
7D_55529933	7D	55529933	1.15e-06	Panel 2018	Significant after Bonferroni correction	1
5B_133868879	5B	133868879	1.17e-06	Panel 2018	Significant after Bonferroni correction	1
5B_24634236	5B	24634236	1.17e-06	Panel 2018	Significant after Bonferroni correction	1
7D_58633321	7D	58633321	1.23e-06	Panel 2018	Significant after Bonferroni correction	1
UN_35885445	UN	35885445	1.34e-06	Panel 2018	Significant after Bonferroni correction	1
5B_78260518	5B	78260518	1.38e-06	Panel 2018	Significant after Bonferroni correction	3
5B_118591468	5B	118591468	1.53e-06	Panel 2018	Significant after Bonferroni correction	1
7D_58493344	7D	58493344	1.57e-06	Panel 2018	Significant after Bonferroni correction	2
5B_571321876	5B	571321876	1.72e-06	Panel 2018	Significant after Bonferroni correction	1
1B_677097053	1B	677097053	1.79e-06	Panel 2018	Significant after Bonferroni correction	2
5B_79814521	5B	79814521	2.01e-06	Panel 2018	Significant after Bonferroni correction	1
3B_10249157	3B	10249157	2.11e-06	Panel 2018	Significant after Bonferroni correction	2
3B_10666450	3B	10666450	2.19e-06	Panel 2018	Significant after Bonferroni correction	2
UN_35089999	UN	35089999	2.38e-06	Panel 2018	Significant after Bonferroni correction	1
5B_87625948	5B	87625948	2.45e-06	Panel 2018	Significant after Bonferroni correction	2
5D_548355146	5D	548355146	2.48e-06	Panel 2018	Significant after Bonferroni correction	1
5B_582834253	5B	582834253	2.65e-06	Panel 2018	Significant after Bonferroni correction	1
5B_78260589	5B	78260589	2.9e-06	Panel 2018	Significant after Bonferroni correction	3
5B_587122771	5B	587122771	3e-06	Panel 2018	Significant after Bonferroni correction	1
5B_119188452	5B	119188452	3.03e-06	Panel 2018	Significant after Bonferroni correction	1
5B_586610468	5B	586610468	3.46e-06	Panel 2018	Significant after Bonferroni correction	2
5B_132107200	5B	132107200	3.92e-06	Panel 2018	Significant after Bonferroni correction	1
5B_589896374	5B	589896374	3.96e-06	Panel 2018	Significant after Bonferroni correction	1
5B_589118383	5B	589118383	4.05e-06	Panel 2018	Significant after Bonferroni correction	1
5B_657161167	5B	657161167	4.25e-06	Panel 2018	Significant after Bonferroni correction	1
5B_84606119	5B	84606119	4.64e-06	Panel 2018	Significant after Bonferroni correction	2
5B_78706502	5B	78706502	4.69e-06	Panel 2018	Significant after Bonferroni correction	2
7D_58500973	7D	58500973	4.78e-06	Panel 2018	Significant after Bonferroni correction	3
5B_31145079	5B	31145079	4.82e-06	Panel 2018	Significant after Bonferroni correction	1
5B_32418313	5B	32418313	5.19e-06	Panel 2018	Significant after Bonferroni correction	1
5B_597098833	5B	597098833	5.22e-06	Panel 2018	Significant after Bonferroni correction	1
5B_75235384	5B	75235384	5.23e-06	Panel 2018	Significant after Bonferroni correction	1
5B_32580366	5B	32580366	5.56e-06	Panel 2018	Significant after Bonferroni correction	1
2A_59729258	2A	59729258	5.82e-06	Panel 2018	Significant after Bonferroni correction	2
5D_548463404	5D	548463404	5.9e-06	Panel 2018	Significant after Bonferroni correction	2
5B_81171755	5B	81171755	6.47e-06	Panel 2018	Significant after Bonferroni correction	1
5B_589681420	5B	589681420	6.64e-06	Panel 2018	Significant after Bonferroni correction	1
5B_585984583	5B	585984583	6.86e-06	Panel 2018	Significant after Bonferroni correction	1
5B_29627362	5B	29627362	7.14e-06	Panel 2018	Significant after Bonferroni correction	1
7D_58486999	7D	58486999	7.4e-06	Panel 2018	Significant after Bonferroni correction	1
5B_28753802	5B	28753802	7.46e-06	Panel 2018	Significant after Bonferroni correction	1
5B_38515237	5B	38515237	7.67e-06	Panel 2018	Significant after Bonferroni correction	1
5B_17562543	5B	17562543	7.77e-06	Panel 2018	Significant after Bonferroni correction	1
UN_65584811	UN	65584811	7.97e-06	Panel 2018	Significant after Bonferroni correction	1
5B_21595066	5B	21595066	8.55e-06	Panel 2018	Significant after Bonferroni correction	1
5B_118527196	5B	118527196	9.61e-06	Panel 2018	Significant after Bonferroni correction	1
5B_36619401	5B	36619401	9.76e-06	Panel 2018	Significant after Bonferroni correction	1
5B_24537970	5B	24537970	1e-05	Panel 2018	Significant after Bonferroni correction	1
5D_551545518	5D	551545518	1.07e-05	Panel 2018	Significant after Bonferroni correction	1
5B_21529361	5B	21529361	1.12e-05	Panel 2018	Significant after Bonferroni correction	1
3B_7479293	3B	7479293	1.19e-05	Panel 2018	Significant after Bonferroni correction	1
3B_10737359	3B	10737359	1.21e-05	Panel 2018	Significant after Bonferroni correction	2
7D_57775472	7D	57775472	1.22e-05	Panel 2018	Significant after Bonferroni correction	1
3B_3729072	3B	3729072	1.28e-05	Panel 2018	Significant after Bonferroni correction	1
5B_71955439	5B	71955439	1.35e-05	Panel 2018	Significant after Bonferroni correction	1
5B_75686416	5B	75686416	1.4e-05	Panel 2018	Significant after Bonferroni correction	1
5B_24292046	5B	24292046	1.42e-05	Panel 2018	Significant after Bonferroni correction	1
7D_58928964	7D	58928964	1.56e-05	Panel 2018	Significant after Bonferroni correction	2
5B_586805570	5B	586805570	1.75e-05	Panel 2018	Significant after Bonferroni correction	2
3B_5601718	3B	5601718	1.78e-05	Panel 2018	Significant after Bonferroni correction	1
5B_607488150	5B	607488150	1.88e-05	Panel 2018	Significant after Bonferroni correction	1
5B_27494200	5B	27494200	1.9e-05	Panel 2018	Significant after Bonferroni correction	1
5B_562453115	5B	562453115	1.94e-05	Panel 2018	Significant after Bonferroni correction	1
5B_19048414	5B	19048414	2.01e-05	Panel 2018	Significant after Bonferroni correction	1
1B_676812644	1B	676812644	2.27e-05	Panel 2018	Significant after Bonferroni correction	2
2A_59378923	2A	59378923	2.31e-05	Panel 2018	Significant after Bonferroni correction	2
5B_568515593	5B	568515593	2.42e-05	Panel 2018	Significant after Bonferroni correction	1
7D_58206696	7D	58206696	2.87e-05	Panel 2018	Not significant after Bonferroni correction	2
2A_36036421	2A	36036421	2.91e-05	Panel 2018	Not significant after Bonferroni correction	2
1B_683266424	1B	683266424	3.93e-05	Panel 2018	Not significant after Bonferroni correction	2
2A_60119622	2A	60119622	5.94e-05	Panel 2018	Not significant after Bonferroni correction	2
2A_36234797	2A	36234797	6.01e-05	Panel 2018	Not significant after Bonferroni correction	3
7D_57903956	7D	57903956	6.12e-05	Panel 2018	Not significant after Bonferroni correction	2
7D_59096036	7D	59096036	8.09e-05	Panel 2018	Not significant after Bonferroni correction	2
UN_35479688	UN	35479688	0.000115	Panel 2018	Not significant after Bonferroni correction	2
2A_35786664	2A	35786664	0.000268	Panel 2018	Not significant after Bonferroni correction	3
5B_600131111	5B	600131111	0.000291	Panel 2018	Not significant after Bonferroni correction	2
4A_711331984	4A	711331984	0.000408	Panel 2018	Not significant after Bonferroni correction	2
5B_557138254	5B	557138254	0.000441	Panel 2018	Not significant after Bonferroni correction	2
7B_133528585	7B	133528585	0.000485	Panel 2018	Not significant after Bonferroni correction	2
3B_7479380	3B	7479380	0.000517	Panel 2018	Not significant after Bonferroni correction	2
5B_371889504	5B	371889504	0.000525	Panel 2018	Not significant after Bonferroni correction	2
6B_16607814	6B	16607814	0.000678	Panel 2018	Not significant after Bonferroni correction	2
2A_451012543	2A	451012543	0.000776	Panel 2018	Not significant after Bonferroni correction	2
UN_367803425	UN	367803425	3.29e-06	Panel 2019	Significant after Bonferroni correction	2
2A_18359259	2A	18359259	3.43e-06	Panel 2019	Significant after Bonferroni correction	1
4B_8025235	4B	8025235	5.34e-06	Panel 2019	Significant after Bonferroni correction	1
2A_4942949	2A	4942949	8.34e-06	Panel 2019	Significant after Bonferroni correction	2
2A_19914469	2A	19914469	9.31e-06	Panel 2019	Significant after Bonferroni correction	1
2A_2998843	2A	2998843	9.48e-06	Panel 2019	Significant after Bonferroni correction	1
2A_735436	2A	735436	1.29e-05	Panel 2019	Significant after Bonferroni correction	2
2A_1926900	2A	1926900	1.38e-05	Panel 2019	Significant after Bonferroni correction	1
2A_15755581	2A	15755581	1.78e-05	Panel 2019	Not significant after Bonferroni correction	2
2A_14978553	2A	14978553	1.82e-05	Panel 2019	Not significant after Bonferroni correction	2
2A_18495181	2A	18495181	1.88e-05	Panel 2019	Not significant after Bonferroni correction	2
2A_718152	2A	718152	2.15e-05	Panel 2019	Not significant after Bonferroni correction	2
2A_18468495	2A	18468495	2.4e-05	Panel 2019	Not significant after Bonferroni correction	2
2A_15449240	2A	15449240	4.12e-05	Panel 2019	Not significant after Bonferroni correction	2
2A_15962301	2A	15962301	4.44e-05	Panel 2019	Not significant after Bonferroni correction	2
2A_1686041	2A	1686041	4.6e-05	Panel 2019	Not significant after Bonferroni correction	2
2A_19902461	2A	19902461	5.37e-05	Panel 2019	Not significant after Bonferroni correction	2
2A_17830617	2A	17830617	5.67e-05	Panel 2019	Not significant after Bonferroni correction	2
2A_24002740	2A	24002740	6.27e-05	Panel 2019	Not significant after Bonferroni correction	2
2A_14418760	2A	14418760	6.67e-05	Panel 2019	Not significant after Bonferroni correction	2
2A_1872142	2A	1872142	8.23e-05	Panel 2019	Not significant after Bonferroni correction	2
2A_2800711	2A	2800711	8.82e-05	Panel 2019	Not significant after Bonferroni correction	2
UN_12522200	UN	12522200	9.38e-05	Panel 2019	Not significant after Bonferroni correction	2
2A_8142744	2A	8142744	9.45e-05	Panel 2019	Not significant after Bonferroni correction	2
2A_2367215	2A	2367215	0.000125	Panel 2019	Not significant after Bonferroni correction	2
2A_9121927	2A	9121927	0.000169	Panel 2019	Not significant after Bonferroni correction	2
3B_6127880	3B	6127880	0.000243	Panel 2019	Not significant after Bonferroni correction	2
2A_11845324	2A	11845324	0.000249	Panel 2019	Not significant after Bonferroni correction	2
1A_579403901	1A	579403901	0.000259	Panel 2019	Not significant after Bonferroni correction	2
2A_21190725	2A	21190725	0.000276	Panel 2019	Not significant after Bonferroni correction	2
UN_35335292	UN	35335292	0.000408	Panel 2019	Not significant after Bonferroni correction	3
UN_35324004	UN	35324004	2.14e-10	Panel 2020	Significant after Bonferroni correction	4
UN_35714518	UN	35714518	4.03e-09	Panel 2020	Significant after Bonferroni correction	2
UN_40584176	UN	40584176	2.35e-08	Panel 2020	Significant after Bonferroni correction	3
3B_10046843	3B	10046843	3.22e-08	Panel 2020	Significant after Bonferroni correction	2
UN_35714024	UN	35714024	3.34e-08	Panel 2020	Significant after Bonferroni correction	2
UN_34777300	UN	34777300	3.53e-08	Panel 2020	Significant after Bonferroni correction	4
UN_35565218	UN	35565218	6.49e-08	Panel 2020	Significant after Bonferroni correction	3
3B_5580613	3B	5580613	8.1e-08	Panel 2020	Significant after Bonferroni correction	2
3B_7237763	3B	7237763	8.61e-08	Panel 2020	Significant after Bonferroni correction	2
3B_9107371	3B	9107371	1.53e-07	Panel 2020	Significant after Bonferroni correction	1
3B_8737702	3B	8737702	8.88e-07	Panel 2020	Significant after Bonferroni correction	2
7A_508610479	7A	508610479	1.1e-06	Panel 2020	Significant after Bonferroni correction	1
UN_36153637	UN	36153637	1.55e-06	Panel 2020	Significant after Bonferroni correction	2
3B_10656866	3B	10656866	1.64e-06	Panel 2020	Significant after Bonferroni correction	3
2A_31906455	2A	31906455	1.67e-06	Panel 2020	Significant after Bonferroni correction	1
7A_540774684	7A	540774684	1.89e-06	Panel 2020	Significant after Bonferroni correction	1
6A_609550214	6A	609550214	1.98e-06	Panel 2020	Significant after Bonferroni correction	1
2A_35658212	2A	35658212	2.15e-06	Panel 2020	Significant after Bonferroni correction	1
7A_566022662	7A	566022662	2.72e-06	Panel 2020	Significant after Bonferroni correction	1
7A_575093794	7A	575093794	3.33e-06	Panel 2020	Significant after Bonferroni correction	1
7A_540872124	7A	540872124	3.44e-06	Panel 2020	Significant after Bonferroni correction	1
3B_10249157	3B	10249157	3.62e-06	Panel 2020	Significant after Bonferroni correction	2
7A_518896632	7A	518896632	3.63e-06	Panel 2020	Significant after Bonferroni correction	1
2A_31950515	2A	31950515	3.77e-06	Panel 2020	Significant after Bonferroni correction	1
2A_33177689	2A	33177689	3.79e-06	Panel 2020	Significant after Bonferroni correction	1
7A_284113541	7A	284113541	5.13e-06	Panel 2020	Significant after Bonferroni correction	1
7A_266640411	7A	266640411	5.69e-06	Panel 2020	Significant after Bonferroni correction	1
7A_264333614	7A	264333614	6.28e-06	Panel 2020	Significant after Bonferroni correction	1
7A_562505451	7A	562505451	6.88e-06	Panel 2020	Significant after Bonferroni correction	1
7A_562626215	7A	562626215	6.98e-06	Panel 2020	Significant after Bonferroni correction	1
7A_496647841	7A	496647841	7.57e-06	Panel 2020	Significant after Bonferroni correction	1
4A_632719510	4A	632719510	8.04e-06	Panel 2020	Significant after Bonferroni correction	1
1D_42486030	1D	42486030	8.42e-06	Panel 2020	Significant after Bonferroni correction	1
7A_487636684	7A	487636684	8.88e-06	Panel 2020	Significant after Bonferroni correction	1
2A_32554950	2A	32554950	8.95e-06	Panel 2020	Significant after Bonferroni correction	1
6D_98711459	6D	98711459	9.23e-06	Panel 2020	Significant after Bonferroni correction	1
7A_539935254	7A	539935254	1e-05	Panel 2020	Significant after Bonferroni correction	1
3B_10666450	3B	10666450	1.05e-05	Panel 2020	Significant after Bonferroni correction	2
7A_489465204	7A	489465204	1.07e-05	Panel 2020	Significant after Bonferroni correction	1
7A_283915288	7A	283915288	1.08e-05	Panel 2020	Significant after Bonferroni correction	1
7A_602163846	7A	602163846	1.09e-05	Panel 2020	Significant after Bonferroni correction	1
6D_460375820	6D	460375820	1.26e-05	Panel 2020	Significant after Bonferroni correction	1
7A_496857334	7A	496857334	1.3e-05	Panel 2020	Significant after Bonferroni correction	1
7A_234827309	7A	234827309	1.34e-05	Panel 2020	Significant after Bonferroni correction	1
3B_10737359	3B	10737359	1.44e-05	Panel 2020	Significant after Bonferroni correction	2
4A_634474563	4A	634474563	1.45e-05	Panel 2020	Significant after Bonferroni correction	1
1D_43689250	1D	43689250	1.52e-05	Panel 2020	Significant after Bonferroni correction	1
7A_269090984	7A	269090984	1.54e-05	Panel 2020	Significant after Bonferroni correction	1
7A_571702169	7A	571702169	1.72e-05	Panel 2020	Significant after Bonferroni correction	1
7B_690394898	7B	690394898	1.84e-05	Panel 2020	Significant after Bonferroni correction	1
7A_232523043	7A	232523043	1.92e-05	Panel 2020	Significant after Bonferroni correction	1
7A_538103324	7A	538103324	1.92e-05	Panel 2020	Significant after Bonferroni correction	1
7A_567030080	7A	567030080	1.96e-05	Panel 2020	Significant after Bonferroni correction	1
5A_552840754	5A	552840754	2.03e-05	Panel 2020	Significant after Bonferroni correction	1
7A_237957211	7A	237957211	2.04e-05	Panel 2020	Significant after Bonferroni correction	1
2A_32886834	2A	32886834	2.05e-05	Panel 2020	Significant after Bonferroni correction	1
3B_8521721	3B	8521721	2.42e-05	Panel 2020	Not significant after Bonferroni correction	2
2A_35786664	2A	35786664	3.97e-05	Panel 2020	Not significant after Bonferroni correction	3
1B_683306760	1B	683306760	8.81e-05	Panel 2020	Not significant after Bonferroni correction	2
1D_46223659	1D	46223659	0.000103	Panel 2020	Not significant after Bonferroni correction	2
4A_711331984	4A	711331984	0.000118	Panel 2020	Not significant after Bonferroni correction	2
7A_590662568	7A	590662568	0.000147	Panel 2020	Not significant after Bonferroni correction	2
7D_59096036	7D	59096036	0.000157	Panel 2020	Not significant after Bonferroni correction	2
2A_36234797	2A	36234797	0.000235	Panel 2020	Not significant after Bonferroni correction	3
3B_2280114	3B	2280114	0.000251	Panel 2020	Not significant after Bonferroni correction	2
5B_600131111	5B	600131111	0.000395	Panel 2020	Not significant after Bonferroni correction	2
1B_673961339	1B	673961339	0.000398	Panel 2020	Not significant after Bonferroni correction	3
3B_10170821	3B	10170821	0.0004	Panel 2020	Not significant after Bonferroni correction	2
2A_59378923	2A	59378923	0.000455	Panel 2020	Not significant after Bonferroni correction	2
1A_579403901	1A	579403901	0.000554	Panel 2020	Not significant after Bonferroni correction	2
7D_58928964	7D	58928964	0.00076	Panel 2020	Not significant after Bonferroni correction	2
7D_58500973	7D	58500973	0.000783	Panel 2020	Not significant after Bonferroni correction	3
2A_36036421	2A	36036421	0.000916	Panel 2020	Not significant after Bonferroni correction	2
5B_403782889	5B	403782889	0.000946	Panel 2020	Not significant after Bonferroni correction	2
1B_676812644	1B	676812644	0.000961	Panel 2020	Not significant after Bonferroni correction	2
2A_60119622	2A	60119622	0.000989	Panel 2020	Not significant after Bonferroni correction	2

## Sheet: Table S2
Gid	1A_579403901	1B_673174262	1B_673569173	1B_673699294	1B_673961339	1B_676260482	1B_676812644	1B_677097053	1B_683266424	1B_683306760	1D_46223659	2A_718152	2A_735436	2A_1686041	2A_1872142	2A_2367215	2A_2800711	2A_4942949	2A_8142744	2A_9121927	2A_11845324	2A_14418760	2A_14978553	2A_15449240	2A_15755581	2A_15962301	2A_17830617	2A_18468495	2A_18495181	2A_19902461	2A_21190725	2A_24002740	UN_367803425	UN_12522200	2A_35786664	2A_36036421	2A_36234797	2A_59378923	2A_59729258	2A_60119622	2A_451012543	3B_627922	3B_2280114	3B_2959834	3B_5580613	3B_5601689	3B_6127880	3B_7237763	3B_7479380
GID6569128		1			1	1	1	1	1		0		0.5	0		0	0	0.5		1		1	0	1	0	0		0	0.5	0	1	0	1	1	0	0	0	1	1	1		0	1	0			1	0	0.5
GID6570084	1	0	0.5	0	0	0	0.5	0	1	0	1	0.5	0.5	1	1	1	0.5	1	1		1	1	0.5	0.5	1	0.5	1	1	1	0.5	0.5	1	0.5	0.5	0	0	0	0	0		0	0	0.5	0	0.5			0	0.5
GID6651090	1	1	1	1	1	1	1	1	1	1	1	1	1	1		1	1	1	1	1	1	1	1	1	1	1	1	1	1	1	1	1	1	1	0	0	0	1	1		1	0	1	0	0		0	1	0
GID6688880	1	1	1	1	1	1	1	1	1	1	0	1	1	1	1	1	1	1	1	1	1	1	1	0.5	1	1	1	1	1	1	1	1	0.5	0.5	1	0.5	0.5	1	1	1	1	0.5	1	0	0	1	0	0	0.5
GID6688916	0	1	1	1	1	1	1	1		1	0	0	0	0	0	0	0	0	0	0	0	0	0.5	0	0	0	0	0	0		0.5	0	0	0	0		0	0	0.5	0.5	1	0	1	0	0	1			1
GID6688933	1	1	1	1	1	1	1	1	1	1		1	1	1	1	1	1	1	1		1	1	1	1	1	1	1	1	1	1		1	1	1	1	1	1	1	1	1	0	0	1	0	0	1	0	0	1
GID6688934			1		1	1	1	1	1		0			1	1	1	1	1	1		1		1	1	1	1	1	1	1	1	1		1	1		1	1		1			1	1	1	1				0
GID6688949					1	1				0					0	0		0			0	0	0	0	0	0	0	0	0	0	0	0	0	0	0	0	0	0	0	0		0				1			1
GID6689407	1	1	1		1	1	1	1		1	0	1		1	1	1	1	1	1	1	1	1	1	1	1	1	1	1	1	1		1	1	1	1	1	1		1	1	0	1	1	1	1	1			0
GID6689482					0	0	0		0				0			0	0	0		1		0	0	0	0	0					1	0	0			0	0	1	1	1		0	1	0		1	0	0	0
GID6689550	0	0	0	0	0	0	0	0	0	0	0	1	1	1	1	1	1	1	1		1	1	1	1	1	1	1	1	1	1	1	1	1	1	0	0	0	0	0	0	0	0	1	1	1	1	1	0	1
GID6689556	1	1	1	1	1	1	1	1	1	1		0	0	0	0	0	0	0	0		0	0	0	0	0	0	0		0	0	0.5	0	0	0	1	1	1	1	1		0	0	1	0	0			0	0
GID6689579	1	1		1	1	1	1	1	1	1	0		1	1	1	1	1	1	1	1	1	1	1	1	1	1	1	1	1	1	1	1	1	1	1	1	1	1	1	1	0	1	1	1	1	1			0
GID6738288			1		1		0						1	1		1	1	1	1	1		1	1	1	1	1	1		1	1	1	1		1	1		0		0	0		0	1	0.5
GID6738302		1	1	1	1	1	1	1			0	1	1	1		1	1	1	1	1		1	1	1	1	1	1	1	1			1	1	1	0	0	0	1	1	1	0	0	1	0.5	1	1	1		0
GID6739327		1		1	1		0			1		1		1		1	1	1	1	1		1	1	1		1	1	1	1	1				1	0		0		1			0	1	1	0.5	1		0
GID6739372	0	1	1		0.5	0.5	1	1		1				1		1	1	1	1	1		1	1	1	1	1	1	1	1	1		1	1	1	1	1	0		0		0	0	1	0	0	1		0	0.5
GID6861263		1	1	1	1	1	1	1		1	1		0	0	0		0	0		0		0	0.5	0	0	0	0	0	0	0	0	0	0	0	1	1	1		1	1	0	0	1	0	1		0		1
GID6861485		1	1		1	1		1	1		0	0	0	0	0	0	0	0		0		0		0	0	0	0	0	0	0	1	0	0	0	1		0		1	1		1	1	1	1				0
GID6861531			1	1	1					0	0		1			1	1	1				1	1	1	1		1		1	1				1			0		0	0			1	0			0	0	0
GID6861663		1	1	1	1	1	1	1	1	1		0	0	0	0	0	0	0	0	1		0	0.5	0	0	0		0	0	0	0.5	0	0	0	0	0	0		0		1	0	1	0	0	1		0	0
GID6861690		1			1		1	1				0	0	0	0	0.5	0	0	0		0	0		0		0					0	0	0	0	0		0	0	0			0	1	0			0	0	0
GID6861779		1	1		1	1	1			1	0		0			0	0	0	0		0	0	0	0		0	0	0	0			0	0	0	0	0	0		0			0	1	0					1
GID6861787				1		1		1				0	0	0	0	0	0	0	0	0	0		0	0	0	0	0	0	0	0	0	0	0		0	0	0		0			0	1	0		1	0.5		0
GID6861813	1	1		1		1	1	1		1																	0	0	0	0	1	0				1	1	0	1			0	1	0	1		0		1
GID6861823			1		1			1					0	0			0	0				0	0	0		0			0		0		0			1	1		1				1	0		1	0	0	0
GID6861833	0	0	0.5	0.5	0	0	0	0	0	0	0	1	1	1	1	1	1	1	1	1	1	1	1	1	1	0.5	1	1	1	1		1	0.5	1	0	0	0		0	0	0	0	1	0	0	1	1	0	0
GID6861862	1	1	1	1	1	1		1		1	0	0	0.5	0.5		0.5	0.5	0.5	0.5	0.5	1	0.5	0.5	0.5	1	0.5	1	0.5	0.5	0.5	0.5	0.5	0.5	0.5	1	1	1	0	0	0	0	1	1	1	1	1		1	0
GID6861885														1		1	1		1	1		1	1	1	1	1	1	1					1	1					1				1						1
GID6861890		1	1			1			1	1			0		0	0		0	0	0		0	0	0	0	0			0	0	0.5		0	0		1	1	1	1			0	1			1		0	0
GID6861915	1		1	1	1	1		1	1			0	0	0	0	0	0	0	0		0	0	0	0	0	0	0	0	0		1	0	0	0		0.5	0.5		1	1	0	0.5	1	1		1		0	0
GID6861919			1		1	1	1	1	1	1	0	0	0	0		0	0	0	0	0		0	0.5	0	0	0	0	0	0		1		0	0		1	1	1	1			0	1	0		1			0
GID6861967		1		1	1	1	1	1	1	1	0	0	0	0	0	0	0	0	0	1		0	0	0	0	0		0	0	0	0		0	0		1	1	1	1			0	1	0		1		0	0
GID6862002				1	1	1	1			1			1	1		1	1	1	1		1	1	1	1	1	1	1	1	1	1			1	1		1	1					0.5	1	1		0		0	1
GID6862015		1			1	1		1		0	0		0	0		0		0	0			0	0.5	0	0	0	0	0	0	0		0	0	0	1	0.5	0.5	1	1	1		0	1	0		1	0	0	0
GID6862021		1	1		1		1	1	1	1	0		1	1	1		1	1	1		1	1	1	1	1	1	1	1	1		1	1	1	1	0		0	0	0	0		0	0.5	0	1	0			0.5
GID6862028		0	0		0	0	0	0	0	0			1	1		1	1	1	1		1	1	1	1	1	1	1		1	1	1	1	1	1	0	0	0	0	0			0	1	0				0
GID6862030			1	1	0					0		1							1			1	1	1	1	1	1		1			1	1	1						0		0		1					1
GID6862058			1		1	1		1		1		0	0	0	0	0	0	0	0	0		0	0	0	0	0	0		0	0	0		0	0	0	0	0		0	0		0		0		1		0	0
GID6862260	1	1	1	1	1	1	1	1			0		1	1	1	1	1	1	1		1	1	1	1	1	1	1		1				1	1		1	1	1	1		1	0	1	0			1	0	0
GID6862300							0				0		0	0		0	0	0	0		0		0	0		0	0			0	1	0	0	0		1	1	1	1			0	1					0	0
GID6862303	1	1			1		0		1		0		0	0	0	0		0	0	1		0	0	0	0	0	0		0		1	0		0			0		0			0	1					0	0
GID6862314		0			1	1			1		0	1				1	1	1	1	1	1	1	1	1	1	1	1	1	1	1		1	1	1	1	1	1				1	0	1	0		1	0
GID6862365				0	0	0	0	0	0	0	0	0	0		0	0	0	0	0	0		0	0	0	0	0			0		0	0	0	0	1	0	0		0	0		0	1	0		1			1
GID6862370				0	0		0	0	1		1		0	0		0	0	0			0	0	0	0		0		0	0	0	0	0	0	0	0	0	0		1	1		0	1	0		1	0		0.5
GID6862387		1	1		1		1	1				0	0	0		0	0	0	0	0.5		0	0.5	0.5	0	0	0	0	0	0	1	0	0	0	1	1	1	0	0.5			0		0	1	0.5			0.5
GID6862407		1	1		1	1	1	1		0	0		1	1		1	1	1	1		1	1	1	1	1	1	1	1	1	1		1	1	1	1	0.5	0.5	0	0			0.5	1	0.5	1	1			0.5
GID6862457		1	1	1	1	1	1	1	0	0	0	0	0	0	0	0	0	0	0	0	0	0	0	0	0	0	0	0	0	0	0	0	0	0	1	1	1		1	1	1	0	1	0	0	1		0	0
GID6862474			1		1		0	0		0		0	0	0			0	0		1					0			0		0	1	0				0	0		0.5			0	0	0	1	0			1
GID6862745					1	1	1	1					1		1	1	1	1				1	1	1	1	1	1		1	1		1	1	1			1	1	1	1		0	0	0		0			1
GID6862771				1	1	1		1	1	1			0	0	0	0		0	0	0	0		1	0	0	0		0	0	0	0.5	0	0	0	1	1	1	1	1			0	0		1	0			1
GID6862787		1			1	1		1					0			0	0	0	0			0	0	0	0	0	0	0	0		0			0						1		0	1	0				0	0
GID6862797	1			1	1		1	1		1			1		1	1	1	1	0.5	1		1	1	1	1	1	1	1	1		1	1		1		1	1		1	1		0	1	0		1		0
GID6862807	1	1		1	1	1	1	1		1	0	0	0	0	0	0	0	0	0	0	0	0	0	0	0	0	0	0	0	0	0	0	0	0	1	1	1	0	0	0	1	1	1	1	1		1		0
GID6862975	0				1	1	1	1				0	0	0	0	0	0	0	0	0	0	0	0			0	0		0	0	0		0	0	1	1	1		1			0	1	0			0		1
GID6863145				1	1	1	1				0	0	0	0		0		0							0						1				1	1	1		0				0		1		0		1
GID6863168					1				1					0	0			0			0	0	0			0	0	0			0	0	0	0			0		0	0								0
GID6863290		1			1		0			1	0	0	0.5	0	0	0	0	0	0		0	0.5	0	0.5	0	0		1	0	0	1	0.5	0		1	1	1	1	1			0	1	0		1	0	0	1
GID6863300	1	1	1	1	1	1	1	1	1	1		0	0	0	0	0	0	0		1					0			0		0	1	0			1	1	0	1	1	1	1	0	1	0	0	1	0	0	0
GID6863318		1	1	1	1	1	1	1		1		0	0	0	0	0		0		1			1		0			0	0	0		0			0	0	0		0	0		0	1	0			1	0	0
GID6863371			1		1	1	1	1			0		0.5	1		1	1	1	1	1		1	1	1	1	1	1	1	1	1			1	1		0	1	0	0	0		0	1	0		1		0	0
GID6863396		1			1	1	1		1		0	0	0		0	0	0	0	0						0				0	0		0			1	1	1	0	0	0		0	1	0	1	0			1
GID6863412		0	0	0	0	0	0	0	0	0			0	0	0	0	0	0	0	0	0	0	0	0	0	0	0	0	0	0	0	0	0	0	1	1	1		1	1		0.5	1	0.5			0	0	0
GID6863491		1	1	1	1		0		1		1	1	1	1		1	1	1	1	1		1	1	1	1	1	1	1	1	1			1	1	0	0	0	1	1	1	1	0	1	0	0	1		0	0
GID6863500	1	1	1	1	1	1	1	1	1	1	0.5	1	1	1	1	1	1	1	1	1		1	1	1	1	1	1	1	1	1	1	1	1	1	1	1	0	1	0.5	1	0	0	0	0	0	1	0	0	0
GID6863517	1			1	1	1				1		0	0	0	0	0		0	0			0	1	0		0			0		0		0	0			1			1		1	1
GID6863532		1	1	1	1	0	0	0	0		0	1	1	1	1	1	1	1	1	1	1	1	1	1	1		1	1	1			1	1	1		1	0		0	0		0	0	0	1				1
GID6863533	1		1		1	1	1	1		1	0	1	1	1		1	1	1			1	1	1	1	1	1	1		1			1	1	1		1	0	0	0		1	0	1		1	0	0	0	1
GID6863544		1	1		1	1				1		1	1	1	1	1		1	1	1	1	1	1	1	1	1	1	1	1	1		1	1	1	1	1	0	0	0			0	1	0			0.5	0	0
GID6863567	1		1			0	0	0			0	0	0	0		0	0	0	0	1		0	0.5	0	0	0	0	0	0		1	0	0	0	0	0	0		0		1	0	1	0	0	1		0	0
GID6863991	1	0	0	0	0	0	0	0		0	1	1	1	1	1	1	1	1	1	1	1	1	1	1	1	1	1	1	1	1			1	1	1	1	0		0	0	1	0	0	0	1	0		0	1
GID6931277			1	1	1	1		1		1	0		0	0	0	0	0	0	0		0	0	0.5	0	0	0	0	0	0	0	0.5	0	0	0	0	0	0	0	1	1		0		0		1	0	0	0
GID6931281		1	1		1	1	1	1		1		0	0	0		0	0	0	0	0.5	0	0	0	0	0	0	0	0	0	0	1	0	0	0	0		0	1	1			0	1	0		1	0		1
GID6931300	1	1	1		1	1	1	1	1	1	0	0	0	0	0	0	0	0	0	0	0	0	0	0	0	0	0	0	0	0	0.5	0	0	0	0	0	0		1	1	0	0.5	1	0.5	0	1	0	0	0
GID6931301		1			1	1	1	1				0		0	0			0		0	0	0		0			0	0	0		1	0	0	0		0	0		1				1	1		1			0
GID6931304		1	1		1	1	1	1	1	1	0	0	0.5	0.5	0.5	0.5	0	0	0	0	0	0.5	0	0	0	0.5	0	0.5	0	0	0.5	0	0	0	0.5	0	0.5	0	1	1	0.5	0.5	1	0.5	0	1		0	0
GID6931305	1		1		1	1	1	1				0		0		0	0	0	0		0	0	0.5	0		0	0	0	0	0	0	0	0	0	1	1	1	1	1			0	0	0	1	0			1
GID6931327				1	1	1	1	1	1				1	1			1	1	1	1	1	1	1	1		1	1	1	1		1	1		1	1		1	1	1			0	0	0	1				1
GID6931343	1	1	1	1	1	1	1	1	1	1	0	1	1	1	1	1	1	1	1	1	1	1	1	1	1	1	1	1	1	1	1	1	1	1	1	0	0	0	1	1	0	0	0	0	1	0			1
GID6931346	1	1	1	1	1	1	1			1		0	0	0	0	0	0	0	0		0		0	0	0	0	0		0			0	0	0	1		0		1	1		1	1	1					0
GID6931353	1				1	1	1	1	1	1			0	0	0	0	0	0	0	0	0	0	0	0	0	0	0	0	0	0	0.5	0	0	0	1		0	0	1	1	0	1	1	1	1		1		0
GID6931355	1	1	1	1	1	1	1	1	1	1	0	0	0	0.5	0	0	0	0	0	0.5	0.5	0.5	0.5	0.5	0.5	0.5	0	0.5	0	0	0.5	0	0	0	1	0.5	0	0.5	1	1	0.5	0.5	0.5	1	1	1			0
GID6931367		1	1	1	1	1	1	1		1						1	1	1			1	1	1		1		1		1				1	1		1			1			1	1	1	1				0
GID6931368	1	1			1	1						1	1	1		1	1	1		1	1	1	1	1	1	1	1			1		1		1	1		1	1	1			0.5	0	1	1		1		0.5
GID6931369		1		1	1	1	1	1				1	1			1		1	1			1	1	1	1	1	1	1	1	1				1		1	1	1	1	1		1	1	1	1	1			0
GID6931374						1	1	1		1		1		1		1			1	1		1	1	1	1	1			1			1	1	1		1	1		1			0	0	0					1
GID6931381		1	1	1	1	1	1	1		1	0	1	1	1		1	0.5	1	1	1	1	1	1	1	1	1	1	1	1	1	1	1	1	1	1	0	0	1	1	1	0	0	1	0	1	0	0	0	1
GID6931420	1				1	1	1		1			1	1			1			1	1	1	1	1		1			1		1	1			1		1	1	1	1			0	0		1	0		0	1
GID6931426					1	1		1	1	0	0			1		0.5		0.5				0.5		0.5	0.5	1	1	1	0.5			1	0	0			1		1	1		0	1
GID6931427	1	1	1	1	1	1	1	1	1	1	0	1	1	0.5		0.5	0.5	1	1	1	0.5	1	0.5	1	1	0.5	0.5	1	0.5	1	1	0.5	0.5	0.5	1	1	1	1	1	1	0.5	0	1	0.5	0.5	1		0	0.5
GID6931430	1	1	1		1	1	1	1		1		1		1	1	1	1	1	1	1	1	1	1	1	1	1	1	1	1	1	1	1	1	1	1	1	1	1	1	1	0.5	0	1	0	0.5	1	0		1
GID6931437			1		1	1	1	1					0				0	0.5		1		0	0	0	0	0	0	0	0		0.5	0	0	0		0	0	1	1			0	1	0				0	0
GID6931449	0				1	1	1	1			0		1	1	1	1	1	1	1	1		1	1	1	1	1	1		1	1	1		1	1	1	1	1	1	1			1	1						0
GID6931453	1	1	1	1	1	1	1	1	1		1	0	0	0	0	0	0	0	0	0		0	0	0	0	0	0	0.5	0	0	0	0	0	0	0		0.5	1	1	1	0	0	1	0.5	1		0	0	1
GID6931463			1		1	1	1	1		1		1	1	1	1		1		1		1	1	1	1		1		1	1				1	1		1	1		1			0		0				0	0
GID6931471	0		0	0	0	0		0		0	0	1		1	1	1	1	1	1	1		1	1	1	1	1	1	1	1	1	1	1	1	1					0	0	0	0	1	0	0	1	0	0	0
GID6931476		1			1	0	0	0		0				1	1	1	1	1	1		1	1	1	1	1	1		1	1	1		1		1			0		0			0	1	0		1	0	0	0
GID6931482	1	1	1	1	1	1	1	1	1	1	0	1	0.5	1	1	1	1	0.5	0.5	0.5	1	1	1	1	1	1	1	1	1	1	1	0.5	1	0.5	1	1	1	0	1	1	0	0	1	0	0	1	0	0	0.5
GID6931485	0	1	0	0	1	1	1	1	1	1	0	0	0	0	0	0	0	0	0	0	0	0	0	0	0	0	0	0	0	0	0	0	0	0	0	0	0	1	0	0	1	0	1	0	0	1	0	0	0
GID6931494			1	1	1	1		1		1		1	1	1		1		1	1			1	1	1	1	1	1		1			1	1	1		1	1	0	1			0					0	0	0
GID6931506			1		1		0			0			1	1		1	1	1	1	1		0.5	1	1	1	1	0.5	1	1			1	1		1	1	1	1	1			0	1			1	0		1
GID6931509	1	1	1		1	1	1	1	1	1	0	1	1	1	1	1	1	1	1	1	1	1	1	1	1	1	1	1	1	1	1	1	1	1	1	1	1	1	1	1	0	0	1	0	0	1		0	1
GID6931512			1		1	1	1			1	0		1		1	1	1	1		1	1	1		1	1	1	1		1	1	1		1	1	1		1		1			0	1	0				0	1
GID6931515				1	1		0			0	0	0			0	0	0	0	0	0	0	0	0	0	0	0	0		0		1	0	0	0	1	1	1	1	1	1	0	0	1	0		1	0	0	0
GID6931517		1	1	1	1	1	1	1	1	1	0	0	0	0	0	0	0	0	0	0	0	0	0	0	0	0	0	0	0		0.5	0	0	0	1	1	1	1	1	1		0	1	0			0		1
GID6931519		1	1	1	1	1	1	1	1			0	0	0	0	0	0	0	0	1		0	0	0	0	0	0		0	0	1	0	0	0.5	1	1	1	1	1		0	0	1	0	0	1	0	0	0.5
GID6931520			1		1	1						0		0			0			0	0	0	1	0		0					0	0	0	0		1	1		1	1		0		0					0
GID6931531			1	1	1			1		1	0	0	0	0		0	0	0	0		0	0	0	0		0	0		0			0	0	0	1	1	1		1	1		0	1	0				0	0
GID6931560	1	1		1	1	1	1		1	1	0	1	1	1	1	1	1	1	1	1	1	1	1	1	1	1	1	1	1	1		1	1	1		1	1		1	1		0	1	0		1	0	0	1
GID6931568					1	1	0.5			1	0	0	0	0			0	0				0	0	0.5	0	0	0		0						1	1	1	0		0		0	1						0
GID6931587	1	1	1		1	1	1	1	1	1	0	0	0	0	0	0	0	0	0	0	0	0	0	0	0	0	0	0	0	0	0.5	0	0	0	1	1	1	1	1	1		0	1	0					1
GID6931590			1		1		0		1			1	1	0.5		0			0.5			0.5		0.5	0.5		0.5	0	1	0.5	1		0.5	1		1	1	1		1		0	1	0					0
GID6931593		1	1	1	1	1	1	1		1		0	0	0	0	0	0	0	0	0	0		0	0	0	0	0	0	0		0	0	0	0	1		1	0	1	1		0	1					0	0
GID6931606		0	0	0	1	1	1	1		1	0	0	0	0	0	0	0	0	0	0	0	0	0	0	0	0	0	0	0		0	0	0	0	0		0		0	0	1	0	1	0	0	1	0	0	0
GID6931608	1				1	1	1	1	0	0	0		0	0	0	0	0	0	0		0	0	0.5	0	0	0		0	0		0	0	0	0	1		0	1	1		1	0	1	0				0	0
GID6931614	0	1	1	1	1	1	1	1		1	0	1		1	1	1	1	1	1		1	1	1		1	1	1	1	1	1	1		1	1	0	0	0	0	0		0	0	0.5	0.5	1			0	0.5
GID6931630		1	1	1	1	1	1	1	0	1		0	0	0	0	0	0	0	0	0	0	0	0	0	0	0	0	0	0	0	0	0	0	0	1	1	1	1	1	1	0	0	1	0	1	0		0	1
GID6931632		1	1	1	0.5	1	1	1	1	1			0	0	0	0	0	0	0		0		0	0	0	0			0	0	1		0	0		1	1	1	1	1		0	0						0
GID6931635			1	1	1	1			1	1			0	0		0	0	0	0	0			0	0	0	0	0		0		0		0	0		1	1	1				0							0
GID6931644	1	1	1	1	1		1	1		1		0	0	0	0	0	0	0						0	0	0		0	0	0	0.5	0	0	0	1	1	1	1	1				1	0		1	0	0	0
GID6931645				1	1	1		1	1		0	0		0		0	0		0		0	0	1	0	0	0	0	0		0	0	0	0				1		1			0	1	0			0	0	0
GID6931655			1		1	1	1	1		1			0		0	0	0.5	0	0		0	0	0	0	0	0	0	0	0		0.5	0	0	0		1	1	1	1			0	1	0		1	0	0	0
GID6931663	1		1		1	1	1	1				0	0		0	0		0	0	0	0	0	0	0		0	0		0		0	0	0		1	1	1	0				0	1	0		1		0	1
GID6931675		1	1	1	1	1	1	1	1	1	1	0	0	0	0	0	0	0	0	0	0	0	0	0	0	0	0	0	0	0	0.5	0	0	0		1	1		1	1	0	0	1	0	0	1		0	0
GID6931677				1	1	1	1	1					0	0		0		0	0	1	0		0	0	0	0	0	0	0		0	0	0	0		1	1		1	1		0	1			1		0	0
GID6931707	1	0	0		0	1		1	1			1		1	1	1	1	1	1	1	1	1	1	1	1	1	1	1	1	1		1		1		1	1	0	0.5	0		0	1	0		1		0	0
GID6931729	1	1	1	1	1	1	1	1	1		1	0		0	0	0	0	0.5	0			0	0	0	0	0		0	0		0	0	0	0	0	0	0	1	1	1	0	0	1	0	0		0	0	0
GID6931730	1	1		1	1	1	1			1		0	0	0	0	0	0	0	0	0		0	0	0		0	0	0	0		0		0	0	0		0	1	1			0	1					0	0
GID6931736	1	1			1	1	1	1	1				0	0		0	0	0	0	0	0	0	0.5	0	0	0		0	0	0	0	0	0	0	0		0	1	1	1		0					0	0	0
GID6931754				1	1	1	1	1		1	1	0	0	0	0	0	0	0	0	0		0	0	0	0	0	0	0	0	0		0	0	0			0	1	1			0	1				0	0	0
GID6931780				1	1				0	0	0		0	0	0	0		0	0			0	0	0	0	0	0	0	0	0	0	0	0			0	0		0			0	1	0		1		0	0
GID6931781		1	1		1		0		0	0			0	0	0	0	0	0	0	1		0		0		0	0		0		0	0	0	0	0		0	0	0	0		0	1	0		1	0		0
GID6931814		1	1		1	1	1		1		1	0	0	0		0	0		0	0.5	0	0	0	0	0	0			0		0.5	0	0	0	1	1	1		1			0	1	0	1		1	0	1
GID6931822		1		1	1	1	1	1		1	0	0		0		0	0	0	0		0	0	0	0	0	0	0		0	0	0.5		0	0	0	0	0	0	0	0		1	1	1	1	1	1		0
GID6931840		1	1	1	0	0	0		0	0		0	0		0	0			0	0	0	0	0	0		0	0		0	0	0.5	0	0	0	1	1	1	1	1	1		0	1			1	0		0
GID6931845				1	1		0						0	0			0	0	0	0	0	0	0	0		0		0	0		0	0	0	0	1		1		1	1		0	1						0
GID6931852				1	1	1				1			0	0		0	0	0	0		0	0	0	0	0	0	0		0	0		0	0	0		1	1	0	0			0	1			1
GID6931862		1	1		1		1						0	0		0	0	0	0			0	0.5	0		0		0	0			0	0	0		1	1	1	1		0	0	0			1			0
GID6931889	1	1	1	1		1	1	1	1	1	0		1	1	1	1	1	1	1	1		1	1	1	1	1	1	1	1		1	1	1	1	0	0	0	1	1			0	0	0	1		0		1
GID6932000		1	1		1	1	1	1	1	1	1	0	0		0	0	0	0	0		0	0	0	0		0	0	0	0		0.5	0	0	0	1	1	1	0	1				1	1	1	1			0
GID6932009					1	1	1	1						1		1		1				1		1	1		1		1	1			1	1	1		0		1				1			1			1
GID6932074	1	1	1	1	1	1	1	1	1	1		1	1	1	1	1	1	1	1	1	1	1	1	1	1	0.5	1	1	0.5	1			0.5	1	1	1	1	0	1	1	0	0	0	0	1	0	0		1
GID6932080	1	1	1	1	1				0	0	1	1		1		1	1	1	1		1	1	1	1	1	1	1	1	1	1	1	1	1	1	1	1	1	0	1	1	0	0	1	0	0	1			1
GID6932110		1	1	1	1	1	1	1	1	1		1		1		1	1	1	1		1	1	1	1	1	1	1	1	1	1		1	1	1		1	1	1	1			0	1			1		0	0
GID6932126	1	1			1	1	1						0	0			0	0					0		0	0	0		0	0	0	0	0				1	1	1			0				1		0	1
GID6932128	1	1	1		1	1	1		0	0			0	0		0	0	0	0	0.5		0	1	0	0	0		0	0	0	1	0	0	0		1	1	0	0			0	1						1
GID6932132				1	1	1	1					0	0	0		0	0	0	0		0	0		0		0	0		0	0	0		0	0		1	1		0	0		0	0	0	1				1
GID6932153	1	1	1		1	1	1	1		0	0	0	0	0	0	0	0	0	0	1	0	0	0.5	0	0	0	0		0	0		0	0	0	1	1	1	1	1	1		0	0	0	1	0	0	0	1
GID6932161		1			1	1	1		1	1		0	0	0	0		0	0				0	0	0	0	0	0			0	0.5	0		0		0	0		1	1		0					0.5		1
GID6932168					0		0	0	0	0				0		0	0	0			0	0	0.5	0	0		0		0			0	0	0	1	1	1	1	1	1		0						0	0
GID6932172	1				1	1	1	1	1				1	1		1	1	1	1	1	1	1	1	1	1	1	1		1		1	1	1	1		1	1		1		0	1	1	1	1	1	1		0
GID6932173		1			1	1	1	1	1	1	0			1	1	1	1	1	1	1	1	1	1	1	1	1	1		1		1	1	1	1	1	1	1		1		0	1	1	1	1	1			0
GID6932181	1	1	1	1	1	1	1	1		1		1	1			1	1	1	1		1	1	1	1	1	1	1	1	1			1		1	1	1	1	1	1				1	0		1		0	0
GID6932185	1	1	1	1	1	1	1	1	1			0	0	0	0	0	0	0	0	0	0	0	0	0	0	0	0	0	0	0	0	0	0	0	0		0	0	0	0	0	0	1	0	0	1	0	0	0
GID6932193	0				1								0			0	0		0			0	1	0		0	0	0	0		0	0	0			1	1	1		1		0	0	0					1
GID6932229	1		1	1	1	1	1	1	1	1	1	0	0	0	0	0		0				0		0	0	0	0	0	0	0	1	0	0	0		0	0					0	1			1	0.5	0	0
GID6932249	1		1	1	1	1	1	1		1	1	0	0	0	0	0	0	0	0	0	0	0	0	0	0	0	0	0	0	0	0	0	0	0	1	1	1		1	1		0	1	0	1	0			1
GID6932258			1		1	1					1	0				0	0	0	0	0		0		0		0		0	0			0	0	0		1	1	1	1			0	1				0		1
GID6932281	1	1		1	1	1	1	1	0			0	0	0	0	0	0	0	0	0	0	0	0	0	0	0	0		0	0		0	0	0		1	1	1	1	1		0	1	0		1		0	0
GID6932283	1		1		1	0	0	0	0	0	0	1	0.5	0.5	0.5	1	0.5	0.5	1	0.5	0.5	1	0.5	0.5	0.5	0.5	0.5	1	0.5	0.5	0.5	0.5	0.5	0.5	1	1	1	1	1	1	0.5	0	1	0	0	1	0	1	0.5
GID6932285		1	1		1		0			0	1	0	0	0	0	0				0		0		0	0	0	0	0	0	0		0	0	0		1	1	1	1			0	1	0					1
GID6932287	1				1	1							0			0		0	0	0		0	0		0	0	0		0			0	0	0			1		1	1		0	1	0		1		0
GID6932304			1	1	1	1				1		0		0	0		0	0	0		0		0	0		0		0	0		0	0	0	0	0		0	0	0			0	1	0	1		1		0
GID6932308	0				1	1	1	1	1	1			0	0	0	0	0	0	0	0	0	0	0	0	0	0	0		0		0	0	0		0	0	0		0			0	1	0		1	1	0	0
GID6932311	0		1	1	1	1	1	1	1	1	1	0	0	0	0	0	0	0	0	0	0	0	0	0	0	0	0	0	0	0	0	0	0	0	0	0	0		0	0		0	1	0		1	0.5	0	0
GID6932320		1	1		1	1	1	1	1	1	1	0	0	0	0	0	0	0	0	0	0	0		0	0	0	0	0	0			0	0	0	0	1	0.5		0	0		0.5	1	0		1		0	0
GID6932325	1	1			1	1		1		0	1	0	0	0		0	0	0	0			0		0	0	0	0	0	0	0	0	0	0	0					0			0	1			1		0	0
GID6932344	1				1	1	1		1		0					1	1	1	1	1		1	1	1	1	1	1		1	1	1	1	1	1	1	1	1		1	1		1	1	1	1				0
GID6932347					0	1													1	1		1		1		1	1	1	1				1			1	1	1	1			0	1					0	0
GID6932355			1		1	1	1	1		1	0	0	0	0	0	0	0	0	0	0		0	0	0	0	0	0.5	0	0	0	1	0	0	0	1	1	1	1	1	1		0	1	0			0	0	0
GID6932356	1	1	1		1	1	1	1		1	0	0	0	0	0	0	0	0		0	0	0	0	0	0	0		0	0	0	0.5	0	0	0	1	1	1	1	1	1		0	1	0		1	0		0
GID6932358				1	0	0	0	0	0	0	0			1		1	1	1	1			1	1	1	1	1	1		1	1		1	1	1	1	1	1	1	1	1		1	1	1	1		1		0
GID6932388			1		1	1		1	1	1				1	1	0.5	1	1		1	1	1	1	1	1	1	1	1	1		1	1	1	1	1	1	1		0		0	0	1	0		1	0	0	0
GID6932398		1			1	1		1					0	0	0		0	0	0		0			0			0	0	0	0			0	0	1	1	1	0	1				1	0					1
GID6932401		1	1	1	1	1	1	1	1	1	1	0	0	0.5	0	0	0	0	0	0	0	0	0	0	0	0	0	0	0		0	0	0	0	1	1	1	0	1	1	0	0	1	0	1	0			1
GID6932403					1	1		1		1	1	0	0	0		0	0	0	0	0	0	0	0	0	0	0	0		0			0	0	0		1	1		1	1		0		0		1	1		1
GID6932411	1	1	1		1	1	1	1	0	0	1	0	0	0	0	0	0	0	0	1					0			0		0		0				1	0.5		0	0	1	0.5	0.5	0.5	1	0	0	0	0
GID6932413		1	1		1	1	1							0	0	0	0	0	0	0		0	0	0	0	0	0		0	0	0	0	0	0	0	0	0		0	0		0.5	0	0.5	1		0	0	0
GID6932418		1	1	1	1		0		0	0		0	0	0	0	0	0	0	0	0	0	0	0	0	0	0	0	0	0	0	0.5	0	0	0	0	0	0		0		0	0	1	0	0		0		1
GID6932429		1	1	1	1		0			0	0	0	0	0	0	0	0	0	0	0	0	0	0	0	0	0	0	0	0	0	0.5	0	0	0	1	1	1	1	1	1	0	0	1	0.5	0		0		1
GID6932430		1	1	1	1					0			0	0	0	0	0	0	0			0	0	0		0			0	0		0	0	0		1	1	1	1			0	1						1
GID6932436	1	0	0		0	0	0	0				0	0	0		0	0	0	0	1			0	0	0	0	0		0	0	0.5	0	0	0		0	0	1	1	1		0	1	0					0
GID6932458	1	1	1	1	1	1	1	1		1	0	1		1	1	1	1	1	1	1		1	1	1	1	1	1	1	1	1	1	1	1	1	1	1	1	1	1	1	0	1	1	1	1	1	1		0
GID6932459					1	1	1	1						1				1	1		1		1		1	1	1						1			1	1	1					1	0			0	0	0
GID6932463	1		1	1	1	1	1	1	1	1		1	1	1	1	1	1	1	1	1	1	1	1	1	1	1	1	1	1	1	1		1	1	1	1	1		0	0	0	1	1	1	1	1			0
GID6932487		1	1	1	1	1			1				0	0	0	0	0	0	0	0	0	0	0	0	0	0	0		0	0	0	0	0	0	0	1	0.5		0	0		0	1	0		1		0	0
GID6932489							0			0		0	0	0	0	0		0	0	0.5		0	0	0	0	0	0	0	0	0	0.5	0	0	0		1		1	1	1		0	1	0			0	0	0
GID6932500	1	1			1	1		1	1	1		0	0	0	0	0	0	0	0		0	0		0	0	0	0		0	0			0	0		1	1		1			0	1	0			0		0
GID6932505		1	1	1	1	1		1		1	0	0		0	0	0	0	0	0			0		0	0		0		0		1	0	0	0			1		1			0	1						0
GID6932507			1		1	1	1	1	1			1				1	1		1		1	1	1	1	1	1	1	1	1	1	1		1	1		1	1	1	1			0	1	0					0
GID6932510			0	0	1	1		1	1	1			0			0	0	0	0		0	0	0	0	0	0	0		0		0	0	0	0		0	0					0				1		0	0
GID6932511	0	1			1	1	1							0	0	0				0		0		0	0	0	0	0	0		0.5	0	0		1	1	1		1			0	1	0				0	0.5
GID6932512			1		1	1				1		0		0		0	0	0			0	0	0	0	0	0			0			0	0	0		1	1	0	0			0	1					0	1
GID6932513	1	1	1	1	1	1	1	1	1	1	0	0	0	0	0	0	0	0	0	0	0	0	0	0	0	0	0	0	0	0	0	0	0	0	1	1	1	1	1	1	0	0	1	0	0	1	0	0	0
GID6932516				1	1	1	1		1	1	0		0	0	0	0		0	0		0	0	0	0	0	0	0		0	0	0	0	0	0	1	1	1		1	0		0	1	0	1		1		1
GID6932534		1	1		1	1	1	1	1		1		0.5	1	1	1	1	1	1		1	1	1	1	1	1	1	1	1	1	1	1	0.5	1		0	0	0	0	0		0	1	0		1	0	0	1
GID6932535			0	0	0	0.5	0	0		0	1	1	1	1	1	1	0.5	1				1	1	1	1	1	1		0.5	1	1	1	1	1		0	0	0.5	0	1		0	1				0	0	0
GID6932540		0	0	0	0	0	0		0		0	1		1		1			1	1	1	1		1		1	1		1		1		1	1		0	0		0	0		0	1	0					1
GID6932576		1		1	1	1	1	1	1	1	0	0	0	0	0	0	0	0	0	0	0	0	0.5	0	0	0	0	0	0	0	0.5	0	0	0	1	0	0	0	1	1		0	1	0		1	0	0	0
GID6932577	1	1	1	1	1	1	1	1	1	1	0	0	0	0	0	0	0	0	0	0		0	0	0	0	0	0	0	0		0.5	0	0	0		0	0		1	1		0	1	0		1			0
GID6932583			0.5		0.5	0.5		0.5	0	0.5	0	0	0	0		0	0	0	0	0	0	0	0.5	0	0	0	0	0	0		0.5	0	0	0	0		0	1	0.5			0	1	0				0	0.5
GID6932597	1			1	1	1	1	1		1		0	0	0		0	0	0	0			0	0	0	0	0	0	0	0		0	0	0	0		1	1	1	1	1		0	1	0				0	0
GID6932619	1	1		1	1	1	1		1	1	0		0	0	0	0	0	0	0	0			0	0	0	0	0		0		1	0	0	0	1	1	1	1	1		0	0	1	0				0	0
GID6932621	1	1	1	1	1	1	1	1	1	1		0	0			0	0	0		0		0	0		0	0.5	0		0	0	0	0	0	0		1	1	1	1	1		0	1	0	1		0	0	0
GID6932622		1	1	1	1	1		1	1	1	0		0	0	0	0	0	0	0		0	0	0	0	0	0	0		0		0.5	0	0	0	1	1	1		1			0	1				0	0	0
GID6932631					1	1				1			0	0			0	0	0	0		0	0	0	0	0		0		0		0	0	0	0	0	0		0			0	1	0		1		0	0
GID6932636					1	1				1		0		0	0	0	0	0	0		0	0			0	0	0	0	0			0	0	0		1	1					0	1						0
GID6932658		1	1		1	1	1	1		1			0	0	0	0	0	0	0	0	0	0	0	0		0	0	0	0	0	0	0	0	0	1	1	1	1	1			0	1	0		1	1	0	0
GID6932693	1	1		1	1	1	1	1			1	0	0	0	0	0	0	0	0	0	0			0	0	0	0	0	0		0					1	1		1	1		0	1	0	1	0	0		1
GID6932701		1	1	1	1	1	1			1		0	0	0		0	0	0	0	1	0	0	0.5	0	0	0	0	0	0		0	0	0	0		0	0	0		0	1	0	1	0					1
GID6932724						1			1		0			0			0	0	0		0		0	0	0	0	0		0		0	0	0	0		1		1			1	0		0					1
GID6932729			1		1	1	1	1		1		1	1			1	1	1	1	1		1	1	1	1	1	1	1	1	1			1	1		0	0	0	1		1	0	1	0			0	0
GID6932730	1	1	1		1	1				1	0	1		1	1	1		1	1			1	1	1	1	1	1		1	1	1	1		1			0	1	1			0	1			1		0	0
GID6932731	1	1	1		1	1	1	1		1	0	1	1	1	1	1	1		1	1	1	1	1	1	1	1	1	1	1	1		1	1	1	0	0	0		1	1	1	0	1	0	0	1	0	0	0
GID6932734				1	1		0			0			1	1		1		1	1			1	1	1	1	1	1	1	1	1		1	1	1	1	1	1	1	1	1		0	1	0		1	0		1
GID6932747								1					0	0	0	0		0	0	1	0	0		0	0		0	0	0	0		0					0		1	1			1			1
GID6932756		1		1	1	1		1	1	1		1	1	1	1	1	1	1	1	1	1	1	1	1	1	1	1	1	0.5		1	1	1	1	1	1	1	1	1			0.5	1	1	1		1		0.5
GID6932772	1	1			1	1		1	1	0.5	0	1	1	1	1	1	1	1	1	1	1	1	1	1	1	1	1	1	1	1		1	1	1		0.5	0.5	1	1	1		0	1						1
GID6932789					1	1				1	0		1	1	1	1					1		1		1			1	1	1			1	1		1	1	1	1			0	1	0		1			1
GID6932818			1	1	1	1	1			1	0	1	1		1	1		1	1	1		1	1		1	1	1		1				1	1	1	1		1	1	1		0	1			1		0	1
GID6932821				1	1					0	1		1	1	1	1		1		1		1	1	1	1		1		1		1	1	1	1	1	1	1		1		0	0	1	0				0	1
GID6932835					1		0			0	1	1	1		1	1	1	1	1	1		1	1	1	1	1	1	1	1	1		1		1		1	1	1		1		0	1	0		1			1
GID6932860						1			1			1				1		1	1				1	1	1	1	1			1	1	1			1		1		1			0	1						0
GID6932863	1		1		1	1				1		1		1		1	1	1				1		1	1	1	1		1			1	1	1		1	1		1				1				0	0
GID6932894					1		0			0	1			1	1		1	1	1			1	1	1	1	1	1	1	1	1	1		1	1	1	1	1		1	1		0	1						1
GID6932901	1				1	1	1	1	1			1	1	1			1	1						1	1	1	1	1		1		1	1	1		1	1		1			0	1				0		1
GID6932911	1		0		1	1	1			1	0	0	0			0	0	0	0					0		0	0	0	0			0	0	0		0	0	1		0	1	0	1					0
GID6932931	0	1	1	1	1	1	1	1	1	1	0	0	0	0	0	0	0	0	0	0	0	0	0	0	0	0	0	0	0	0	0	0	0	0	0	0	0	0	0	0	0	0	1	0	0	1	0	0	0
GID6932932				1	1	1		1	1	1			0	0	0	0	0	0	0		0	0	0	0		0	0		0			0	0		0		0		0	0		0	1	0		1	0	0	0
GID6932959		1	1	1	1	1	1								0			0	0			0		0			0		0				0				0		0	0		0	1				0.5	0	0
GID6932961	1	1	1	1	1	1	1	1	1	1	0	0	0	0	0	0	0	0	0	0	0	0	0	0	0	0	0	0	0	0	0	0	0	0	0	0	0		0		0	0	1	0	0	1	1	0	0
GID6932970					1	1						0	0	0	0			0			0			0	0	0	0	0	0			0	0			0	0.5		0	0		0	1	0					1
GID6932997		1	1		1	1	1	1		1	0		0	0		0	0	0	0		0	0	0	0		0	0		0		0	0	0	0		1	1		1			0	1			1			1
GID6932999	1	1	1	1	1	1	1	1		1	0	0.5	1	0.5	0.5	0.5	0.5	0.5	0.5	0.5	0.5	0.5	0.5	0.5	1	0.5	0.5	0.5	0.5	0.5	0.5	1	0.5	0.5	1	1	1		0.5	0.5	0	0.5	1	0.5	1	1	0		0
GID6933005		1			1	1			1		0		1	1		1	1		1			1	1		1	1	1	1	1		1	1	1	1	1				1			0	1					0	0
GID6933007	1		1	1	1	1				1			1			1	1	1		1		1	1	1	1	1	1	1	1	1	1	1		1		1	1		0.5			0	1	1				0	0
GID6933031			1	1	1	1		1	1	1		0	0	0	0	0.5	0	0	0	0	0	0	0	0	0	0	0		0	0	0.5	0	0	0	1	1	1		1		1	0	1	0		1	0		1
GID6933104		1	1	1	1	1	1	1	1	1	0	1	1	1		1	1	1	1	1	1	1	1	1	1	1	1	1	1	1	1	1	1	1	1	1	1	0	0	0.5	0	0	1	0	0	1	0		0.5
GID6933105					1	1				1		1	1	1		1	1	1				1	1	1	1	1	1		1			1	1	1	1	1	1		0	0		0				1	0		0.5
GID6933126		1	1	1	0.5	0	0.5	0.5		0	0	0.5	0	0.5	0	0.5	0.5	0.5	0	1		0.5	0.5	0.5	0.5	0.5	0.5	0.5	0.5	1	0	0.5	0	0.5	0	0	0	0.5	0.5	0	0.5	0	1	0	0	1		0	0.5
GID6933127					1		0		1			1		1		1			1	1	1	1	1	1		0.5	1		1			1	1	1	0		0.5		0			0	1	0		1	0		1
GID6933145	0	1	1	1	0	0		0	0	0	0	0	0	0	0	0	0	0				0	0	0	0	0	0	0	0		0	0	0	0	1	0	0.5	0	0		1	1	1	1	1	1			0
GID6933147	0			0	1	1	1	1	1			0	0	0	0	0	0	0	0	0	0	0	0	0	0	0	0	0	0	0	1	0	0	0			0		0			1	1	1
GID6933163	1	1	1		1	1	1	1	1		0	1	0.5	1	1	0.5	0	1	1	1		1	1	1	0.5	0.5	1		1	1		0.5	1	1	1	0.5	1	1	1			0	1			1	0	0	1
GID6933164		1	1		1		1	1	1				1	1	1	1		1	1	1	1	1	1	1	1		1	1	1				1	1	1	1	1	1	1	1		0	1						1
GID6933166		1		1	1	1	1				0	1	1	1		1	1	1	1	1	1	1	1	1	1	1	1	1	1				1	1	1	1	1	1				0	1	0		1	0		1
GID6933168			1		1	1	1		0	0		1		1		1	1	1	1		1	1	1	1	1	1	1		1	1		1	1	1		1	1	1	1			0	1	0				0	0
GID6933171		1		1	1	1		1		1			0.5	0.5	0.5	1	1	1	0.5	0	1	1	1	1	0.5	1	1	1	1	1	1		0.5	1		1	1		1	1	1	0		0					1
GID6933172		1	1		1	1	1	1		1			1		1	1	1	1	1			1	1	1	1	1	1		1			1		1		1	1	1	1			0	0.5						1
GID6933173					1	1		1	1				0	0	0	0	0	0	0			0		0		0			0	0			0	0		1	1	1	1	1		0	1					0	1
GID6933177			1		1	1	1	1						1	1	1	1	1	1	1	1	1	1	1	1				1				1	1		1	1	1	1	1		0		0					1
GID6933179		1	1	1	1	1	1				0	0	0	0		0	0	0	0	0	0	0	0	0	0	0	0		0.5		0.5	0	0	0	1	1	1	1	1	1		0	1					0	0
GID6933182	1	1	1	1	1	1	1	1	1	1	0	1	1	1	1	1	1	1	1	1	1	1	1	1	1	1	1	1	1	1	1	1	1	1	1	1	1	1	1	1	0.5	1	1	1	1	1	1	0	1
GID6933184	1	1	1		1	1	1	1		1			0.5	1		1	1	1	1			1	1	1	1	1	1	1	1	1	1	1	1	1	1	1	1	1	1	1		1	1	1	1			1	0
GID6933186	1	1	1	1	1	0	0	0.5		0		1		1	1	1	1	1	1	1	1	1	1	1	1	1	1	1	1	1	1	1	1	1	0	1	1	1	1	1	1	0	1	0	0	1	0	0	0
GID6933187					0		0						0	0	0	0	0	0	0			0		0		0		0	0	0	0		0		1	1	1		1	1		1	1	1	1	1	1		0
GID6933188		0	0	0	0	0	0						0	0		0	0		0			0	0	0	0	0		0	0	0	0	0	0	0		0	0		1	0.5	0	0	1	0			0		1
GID6933189					1		0			0			0	0	0	0		0		1	0		0	0	0	0	0	0	0	0	0.5	0	0	0		1						1		1	1		1		0
GID6933190		0.5			1	0	0			0		0	0	0		0		0	0	1		0		0	0	0	0	0	0	0	0.5	0	0	0		0	0		1			0		0		1			1
GID6933191		1		1	1				0		0	0			0	0	0	0	0	1		0		0	0	0	0	0	0	0			0	0					0			0	1	0				0	0
GID6933192	1	1	1		1	1			1			0	0	0		0	0	0	0			0	0	0	0	0	0	0	0		0.5	0	0	0		1	1	0	0	0		0	1	0		1	0	0	0
GID6933196	0	1	1		1		0			0		1	1	1		1	1	1	1	1	1	1	1	1	1	1	1	1	1	1	1	1	1	1	1	1	1	1	1			0	1	0	1	0	0	0	0
GID6933201		1	1	1	1		0		0	0		1	1	1		1	1	1	1	1		1	1	1	1		1	1	1	1		1	1				1	1	1	1		1	1	1	1	1	1
GID6933204		1		1	1	1	0.5		1	1	0	1	1	1	1	1	1	1	1		1	1	1	1		1	1		1	1	1	1	1	1	1	1	1	1	1			0	0	0		1			1
GID6933205	1	1	1	1	1	1	0.5	1	1		0	1	1	1	1	1	1	1	1	1	1	1	1	1	1	1	0.5	1	1	1	1	1	0.5	1	1	1	1	1	1	1	1	0	1	0	0.5	0.5	0	0	1
GID6933206					1		0					1				1							1	1		1	1				1		1	1		1	1	1				0		0			0	0	1
GID6933207	1	1	1	1	1	1	0	1		0.5		1	1	1	1	1	1	1	1	1	1	1	1	1	1	1	1	1	1	1	1	1	1	1	1	1	1	1	1	1	1	0	0	0	1	0		0	1
GID6933212			1		1	1	1	1		1			0	0	0	0	0	0	0			0		0	0	0			0		0.5		0	0			1		1			0	1	0	1	0		0
GID6933214		1	1		1	1	1	1			0	0	0	0	0		0	0	0	0	0	0	0	0	0	0	0		0	0	0	0	0	0		1	1	1		1		0	1		1		0		1
GID6933221			1	1	1	1				1		0	0		0	0	0	0	0			0	0	0		0	0		0				0	0			0	0	0			0	1					0	0
GID6933222	1	1	1	1	1	1	1	1	1	1	0	0	0	0		0	0	0	0	0	0	0	0	0	0	0	0	0	0	0	0	0	0	0	1	1	1	0	0	0	0	0	1	0	0	1	0.5	0	0
GID6933223		1	1		1		1	1			0	0				0	0					0	0	0	0	0		0	0		0	0	0	0		1	0.5		1			0	1	0				0	0
GID6933225		1	1	1	1	1	1	1			0	1	1	1	1	1	1	1	1	1		1	1	1	1	1	1	1	0.5	1	1	1	1	1	1	1	1	1	1	1	1	0	0	0	1	0	0	0	1
GID6933226			1	1	1	1	1	1	1	1			1	1		1	1	1	1	1	1	1	1	1	1	1	1	1	1	1	1	0.5	0.5	1	1	1	1	1	1	1		0.5	0.5	0	1	0	0		0.5
GID6933227	1	1		1	1	1	1	1		1			1	1	1	1	1		1			1	1	1	1	1	1	1	1	1	1	1	1	1	1	1	1	1	1	1	1	0	1	0	0	1	0	0	0
GID6933230					1		0			1			0	0	0	0	0	0	0	0		0	0	0	0	0	0	0	0	0		0	0	0	1		0		1			0				1		0	0
GID6933231	1	1	1	1	1	1	1	1	1	1	0		1	1	1	1	1	1	1	1	1	1	1	1	1	1	1	1	1	1	1	1	1	1	1	1	1	1	1	1	0	1	1	1	1	1	1	1	0
GID6933234		1	1	1	1	1	1				0			0	0	0		0	0		0	0	0.5	0		0	0		0		0	0	0	0		0	0			0			1	0			0	0	0
GID6933237							0		1	1			1	1	1	1	1	1		1		1	1	1	1	1	1	1	1			1		1	1	1	1		1	1		0	0	0	1				0
GID6933250		1	1		1	1	1	1	1		0	0	0	0		0		0	0	0		0	0	0		0			0	0	0	0	0				0		1	1		0		0					0
GID6933253		0			0	0	0	0						1				1	1	1		1	1	1	1	1	1		1	1	1			1			1	1	1	1		0	1	0			1	0	0
GID6933256			0.5		0.5	1	1	1		1		1	1	1	1	1	1	1	1			1	1	1	1	1		1	1	1	1	1	1	1	1	1	1	1	1			0	1			1	0.5		0
GID6933261	0	0.5	1	1	0.5	0	0	0	0	0	0	1	1	1	1	1	1	1	1	1	1	1	1	1	1	1	1	1	1	1	1	1	1	1	1	1	1	1	1	1	1	0	0	0	1	0	0		1
GID6933262	0	1	1	1	1		0			0	0	1	1	1	1	1	1	1	1	1	1	1	1	1	1	1	1	1	1		1		1	1	1	1	1	1	1	1	1	0	0	0	1	0	0	0	1
GID6933280				1	1	1	1	1		1		1	1	1		1	1	1		1	1	1	1	1	1	1	1		1		1	1		1	1	1	1		1			0	1	0			0	0	0
GID6933291					0	0	0	0		0	0	0	0	0			0	0	0			0	0	0	0	0		0	0		0	0	0	0		0.5	0.5	1	0.5	1		0	1					0	0
GID6933294	1			1	1	1	1	1		1	0	0	0	0	0	0	0	0	0			0	0	0	0	0		0	0	0	0	0	0	0		1	0.5	1	1	1	0	0	1			0.5	1	0	0.5
GID6933296	1	1	1		1	1	1		1	1		0	0	0		0	0	0	0	0	0	0	0	0		0	0	0	0		0	0.5	0	0	0	0	0		0			0	1	0	1		1		1
GID6933301	1	1	1	0	1	0.5	1	0	0	0	0.5		0.5	0.5	0.5	0.5	0	1	0.5	1	0	0.5	0.5	0.5	1	0.5	0.5	0	0.5	0.5	0.5	0	0	0.5	1	1	1	1	1	1	0	0	1	0	0	1			0.5
GID6933309	1		0	0	0	0			0	0	0	1		1	1	1	1	1			1	1		1	1	1	1	1	1	1		1		1		1	1	1	1	1		0	1	0			0	0	0
GID6933310		1	1	1	1	1	1	1	1	0.5	0	1	1	1		1	1	1				1	1	1	1	1	1	1	1		1		1	1		1	1		0.5	1		0	1		1		0	0	0.5
GID6933311	1			1	1	1	1	1	1	1		1	1	1		1	1	1	1	1		1	1	1	1	1	1	1	1	1	1	1	1	1		1	1	1	1	1		0	1	0		1	0	0	0
GID6933313	0.5	1	0	0.5	0	0.5	0	0	1	0		1	1	1	1	1	1	1	1	1	1	1	1	1	1	1	1	1	1	1	1	1	1	1	1	1	1		1	1	1	0	1	0		1	0		0
GID6933319	0	1	1		1	1		1	1	1		0	0	0	0	0	0	0	0	1		0.5	1	0	0	0		0	0		0	0	0	0		0	0		1			0	1	0		1	0		0
GID6933323			1	1	1	1	1	1		1	0		1	1	1	1	1	1	1	1	1	1	1	1	1	1	1	1	1	1	1	1	1	1		1	1		1	1		0	1	0	1		0	0	1
GID6933351	1	1			1	1	1	1		1		1	1	1		1	1	1	1		1	1	1	1	1	1	1	1	1			1		1		1	1	1	1	1		0	0		1	0			1
GID6933369			1		1	1	1			1			0				0	0	0	0	0	0		0	0	0	0	0	0				0	0	1	1	1	1	1	1		0	1	0	1				0
GID6933373			1	1	1	1	1	1	1	1		0		0.5		0		0	0	0		0		0	0	0	0	0	0	0	0		0	0	1	1	1	1	1	1		0	1	0		1	0	0	0
GID6933384			1	1	1	0	0	0		1	0	1	1	1	1	1	1	1	1	1	1	1	1	1	1	1	1		1	1		1	1	1		1	1		1	1		0	0	0		1	0	0	1
GID6933385	1	1	1	1	1	1	0		0	0	0	1	1	0.5	1	1	1	1	1		1	1	1	1	1	1	1	1	1	1	1		1	1	1	1	1	0	1	1	0	0	0	0	0	1	0	0	0
GID6933391			1		1	1	1		1	1	0		1	1		1	1	1	1	1	1	1	1	1	1	1	1		1	1	1	1	1	1	1	1	1	1	1	1	0	0	1	0	1	0			1
GID6933392		0			0	0		0		0		1				1	1	1				1	1	1	1	1	1	1	1							1	1		1			0	1	0	1				1
GID6933396			0	0	0	0	0	0					1	1	1	1		1	1		1	1	1	1	1	1	1	1	1		1		1	1	1	1	1	1	1	1		0	1	0			0	0	1
GID6933397		1		1	1	1	1	1					1	1		1	1	1	1	1		1	1	1	1		1	1	1				1	0.5		1	1	1	1			0	1	0		1			0
GID6933399	1	1	1	1		1		1		1	0		1	1	1		1	1	1	1		1	1	1	1	1	1		1	1	1	1	1	1	1		1	1	1			0	0	0	1	0			1
GID6933400	1	1	1		1	1	1	1		1	0	1	1	1		1	1	1	1	1	1	1	1	1	1	1	1	1	1	1	1	1	1	1	1	1	1	1	1		1	0	1	0	0	1	0	0	0.5
GID6933401	1	1	1	1	1	1	1	1	1	1	0	0	1	1	0.5	1	0.5	1	1	1	1	1	1	1	1	0.5	1	1	1	1	1	1	0.5	1	1	1	1	1	1	0.5	0.5	0	1	0	0	1		0	0.5
GID6933409			1	1	1	1	1	1	1	1	0	1	1	1	1	1	1	1	1		1	1	1	1	1	1	1	1	1	1	1	1	1	1	1	1	1	1	1	1		0	0.5		1	0	0	0	0.5
GID6933418		1	1		0.5	0.5	1	1	1	1	0	1	1	1	1	1		1	1			1	1	1	1	1	1	1	1	1	1	1	1	1	1	1	1	1	1	1		0	0.5		1	0	0	0	0
GID6933420	0	1			1	1	1	1		1		1	1	1	1	1		1	1	1	1	1	1	1	1	1		1	1		1		1	1			1	0	1	1		0	1	0			0	0	0
GID6933421	1		1		0.5	1	1	1	1			1	1	1	1	1		1	1	1		1	1	1	1	1	1	1	1			1	1	1		1	1		1			0	1	0					0
GID6933422	1		0		0	0	0	0	0	0	0	1	1	1	0.5	1	1	1	1	1	1	1	1	0.5	1	1	1	1	1	1	1	1	1	0.5	1	1	1	1	1		1	0	0	0	1	0	0	0	1
GID6933425		1	1		1	1	1	1	1		0		1	1		1		1	1	1	1	1	1	1	1	1	1		1				1	1		1		1	1	1		0	1	0				0	0
GID6933426					1	1	1	1			0		1	1		1	1	1		1		1	1	1	1	1	1		1		1	1	1	1	1	1	1	1	1			0	1		1	0	0		0
GID6933427			1	1	1	1		1			0	1	1	1	1	1		1	1	1		1	1	1	1	1	1	1	1		1	1		1		1	1		1	1	0	0	0		1		0		1
GID6933431		1			1	1			1				1		1	1		1	1			1	1	1	1	1	1		1	1		1	1	1		1	1		1			0	1			1		0	0
GID6933437		1			1	1				1			1	1		1		1				1	1	1	1	1	1		1	1		1	1	1		1	1		1				1		1	1		1	0
GID6933443		1		1	1	1			1	1			1	1		1	1	1		1		1	1	1	1	1	1	1	1	1		1	1	1		1	1	1	1	1		0	0	0				0	1
GID6933445	1	1	1		1	1	1	1	1	1	0	0.5	1	1	1	1	1	1	1			1	1	1	1	1	1	1	1	1	1	1	1	1	1	1	1	1	0.5	0	0	0	1	0	0.5	0.5	0	0	0.5
GID6933449		1			1	1	1			1	1		1	1		1	1	1	1	1		1	1	1	1	1	1	1	1	1		1	1	1		1	1		1	1		0	1	0			0	0	1
GID6933451					1	1	1	1		1	1	1	1	1		1	1	1	1	1		1	1	1	1	1	1	1	1		1	1	1	1		1	1	1	1	1		0	1			1		0	1
GID6933453	1		1	1	1	1	1	1		1		1	1	1	1	1	1	1	1	1	1	1	1	1	1	1	1		1		1		1	1	1	0	0.5		1		0	0	0	0		1	0		1
GID6933471	1	1	1	1	1	1	1	1	1	1	1	0	0	0	0	0	0	0	0	0	0	0	0	0	0	0	0	0	0	0	0.5	0	0	0	1	1	1	0.5	1	1	1	0	1	0	0	1		0	0
GID6933475					1	1	1	1	1	1			1	1		1		1	1	1		1	1	1	1		1	1	1			1		1	1		1		1						1				1
GID6933476		0	0		0	0			0	0		1	1	1	1		1	1		1	1	1	1	1	1		1	1	1		1			1		1			0	0		0	0	0	1	0			1
GID6933477		0			0	0	0	0	0	0			1	1	1	1	1	1	1	1	1	1	1	1	1	1	1	1	1	1	1		1	1			1	1	1	1	1	0	0	0			0	0	0
GID6933491	1			1	1	1	1	1	0.5	0	0.5	0.5	1	0.5	0	0.5	0.5	0.5	0.5	0.5	0	0.5	0.5	0.5	0.5	0.5	0.5	1	0.5	1	0	1	0.5	0.5	1	1	1	1	0.5	0.5	0	0	1	0	0	1		0	0
GID6933497	1		1	1	1	1	1	1	1		0	1	1	1	1	1	1	1	1	1	1	1	1	1	1	1	1	1	1	1	1	1	1	1	0.5	0	0.5		0.5		0	0.5	0.5	0.5	1		0		0
GID6933502	1	1	1	1	1	1	1	1	1	1	0	1	1	1		1	1	1	1	1		1	1	1	1	1	1	1	1	1	1	1	1	1	1	1	1	1	1	1	0	0	1	0	0	1		0	0
GID6933507	1		1		1	1								1	1	1	1	1		1		1	1	1	1	1	1		1	1	1		1	1	1	1	1	0	1	1		0	0	0	1				1
GID6933508	1		1	1	1	1	1	1		1	0				1		1		1			1	1	1		1	1		1			1		1		1			1	1	1	0		1	1	1			0.5
GID6933511		1				1	1	1			0		1			1	1	1	1			1	1	1	1	1	1	1	1			1	1	1		1						0	0		1	0			1
GID6933530		1			1	0					0		0	0	0	0	0	0	0	0	0	0	0	0	0	0		0	0		0	0	0	0		0	0		0	0		0	1	0		1	0	0	0
GID6933545		0	0	0	0.5	0	0	0		0	0	0	0	0	0	0		0	0	0		0	0.5	0	0	0	0	0	0	0	0	0	0	0	0	0	0	0	0	0		0.5	1	0.5			0	0	0
GID6933558		1	1	0	0.5	0	0	0		0	1	1	1	1	1	1	1	1	1			1	1	1	1	1	1	1	1	1		1	1	1	1		1	1	1		1	0	1	0		1	0	0	0
GID6933570					1	1				1			0		0	0		0	0			0	0						0	0			0	0		1	1	1	1			0	1			1	0	0
GID6933579		1	1		1	1	1	1		1		1	1	1		1	1	1	1				1	1	1	1	1	1	1	1		1	1	1		1	1			1		1	0	1	1			1	0
GID6933583	1		1		1	1		1		1			1		1		1	1		1		1	1	1	1	1	1		1			1	1	1		1		0	0	0	1	0.5	0	0	1	0	0		1
GID6933598				1	1	1	1		1	1			1	1	1	1		1	1	1	1	1	1	1	1	1	1	1	1		1	1	1	1	1	1	1		1		0	0	0.5	0	1	1	0		0.5
GID6933599		1	1		1	1	1			1		0	0	0	0	0		0	0		0		0	0		0	0	0	0	0		0	0	0			0		0	0		0.5	0	0.5	1	1	0		1
GID6933601		1			1	1		1	1	1		0	0	0		0	0	0			0	0	0	0		0	0	0	0	0	0	0	0	0			1	1	1	1		0	1	0	1	0			1
GID6933606		1			1	1	1	1				1	1	1		1	1	1	1		1	1	1	1	1	1	1	1	1	1		1	1	1		1	1		1	1		0		0	1			0	1
GID6933610		1	1		1	1	1		1	1		0	0	0		0		0	0	0	0	0	0	0	0	0	0	0			0	0	0	0	1	1	1		1			0	0		1	0			1
GID6933618				1	1	1		1	1	1		0	0		0	0	0		0	0			0	0				0			0	0					1	1	1			0	1	0	1			0	1
GID6933622			0		0.5	0	0			0	0	1	1	1	1			1			1	1	0	1	1	1	1		1		0		1	1		1	1		0.5		1		0		1		0		1
GID6933629		1			1	1	1		1				0.5	0		0	0	0	0	0	0	0	0.5	0	0	0.5	0		0	0	0	0	0				1		0			0	0	0		1		0	0.5
GID6933631	0		1	1	0	0		0	0		0		0	0		0	0	0	0		0	0	0.5	0	0	0	0	0	0	0		0	0			1	1	0	0	0	0.5	0.5	1	0.5		1		0	0
GID6933633				1	1	1	1	1		1	0	0.5	0	0.5		0.5	0.5	0.5	1			0.5	0	1	0.5	0.5	0.5	0	0.5		0	1	0	1	0	1	0.5	0	0	0	0	0	1	1	1	1	1	0	1
GID6933637		1			1	1	1	1		1			1	1		1			1			1	1	1	1	1	1		1	1		1	1	1	1		1	0	1	1		0	0	0				0	0
GID6933641		1			1	1				1	1	1	1	1		1	1	1	1		1	1	1	1	1	1	1	1	1		1		1	1		1	1		1		1	0	0		1		0		1
GID6933659				1	1	1	1	1	1		0	0	0	0		0		0	0	0		0	0	0		0		0	0			0	0	0	0	0	0	0	0	0		0	1	0		1	1	0	0
GID6933661		1		1	1	1	1			1	0		0	0		0		0	0	0	0	0	0	0	0	0	0			0	0	0		0			0	0	0	0	0	0		0	0		1		0
GID6933665		1			1	1	1				0		0		0	0		0			0	0	0	0		0	0	0	0		0	0	0				0		0			0	1	0		1	1		0
GID6933666	1	1	1	1	1	1	1	1				0	0	0	0	0	0	0	0		0	0	0	0	0	0	0	0	0	0		0	0		0	0	0		0		0	0	1	0		1	1	0	0
GID6933678	1	1	1	1		1	1		1	1			0	0		0	0	0	0		0	0	0	0	0			0	0	0	1	0	0		1	1			1	1		0	1						0
GID6933695				1	1	1	1						1	1		1	1	1	1		1	1	1	1	1	1	1	1	1	1	1		1	1			1	1	1	1		0.5	1	0.5	1				0.5
GID6933727	1	1		1	1	1	1	1	1	1	0		0		0	0	0	0	0			0	0	0			0	0	0	0		0	0	0		1	1		1		0	0	1	0			0		1
GID6933728	1	1	1	1	1	1	1	1	1	1	0	0	0	0	0	0	0	0	0	0	0	0	0	0	0	0	0	0	0	0	0	0	0	0	0	0	0		0	0	0	0	1	0	0	1	0	0	1
GID6933732	0	1	1	1	1	1	1	1	1	1	1	0	0	0	0	0	0	0	0	0	0	0	0	0	0	0	0	0	0	0	0.5	0	0	0	1	1	1	1	1	1	0	0	0	0	0.5	0	0		1
GID6933737			1	1	1		1	1				0		0	0	0	0	0		1	0	0	0.5	0	0	0	0		0			0	0				1	1				0	1	0					1
GID6933747		1	1	1	0	0	0	0	0	0	0	0	0	0	0	0	0	0	0	1	0	0	0.5	0	0	0	0	0	0		0	0	0	0	0	0	0	0	0	0	0	0	0	0	1	0	1	0	1
GID6933760		1	1	1	1	1	1	1	1				0	0		0		0	0	0		0	0	0		0		0	0	0	0	0	0			1	1					0	1	0			1
GID6933764	1	1	1	1	1	1	1	1	1	1		0	0	0		0.5	0	0	0			0	0.5	0	0	0	0	0	0		0.5	0	0	0	1	1	1	1	1	1	0	0	1	0		1	0.5	0	0
GID6933774	1	1	1		1	1	1	1				1	1	1	1	1	1	1	1	1	1	1	1	1	1		1		1			1	1	1	0						1	0	1			1			1
GID6933775	1	1		1	1	1	1					1	1	1	1	1	1	1	1			1	1	1	1	1	1	1	1		1	1		1	0	0	0	0	1	1	1	0	1	0			0		1
GID6933781					1				1	1	0	1	1			1		1	1	1	1	1	1	1	1	1	1		1	1	1	1	1	1	1	0	0		1	1					1				1
GID6933797			1		1	1		1	1	1			1	1		1	1	1		1	1	1	1	1	1	1	1		1			1	1	1		1	1	1	1			0	1					0
GID6933804	1	1	1	1	1	1	1	1	1	1		1	1	1		1	1	1	1	1		1	1	1	1	1	1	1	1		1	1	1	1	1	1	1	0	1		1	0.5	1	1		1		0	1
GID6933816	1				1	1					1		0	0		0		0	0		0	0	0	0	0	0	0		0			0	0		1		0	0	1		0	0	1			1		0	1
GID6933817		1			1	1		1	1	1	1		0	0		0		0	0	1		0	0	0	0	0	0	0	0	0	0.5	0	0	0		0	0	0	0.5			0	1	0			0	0	0.5
GID6933823			1	1		1							0		0	0		0	0				0	0	0		0		0		0	0	0	0		0			1					0					1
GID6933824					1	1	1	1				0		0	0	0	0	0	0	0		0	0.5	0		0		0	0	0	0.5	0	0	0	1		0		1			0		0				0	1
GID6933825					1		1		1			0	0	0		0	0	0		1		0	0	0		0	0	0	0			0	0	0	1		1	0	1	1				0			0	0	1
GID6933854		1	1		1	1	1					1	1	1		1	1	1	1	1	1	1	1	1	1	1	1	1	1	1	1		1	1		1	0.5		1		0	0				1	0	0	0
GID6933855					1	1			1			1	1	1		1	1	1	1			1	1	1	1	1	1	1	1		1			1		1	1		1	1	0	0	1	0		1		0	0
GID6933862			1		1	1		1				1	1			1	1	1	1			1	1	1			1			1		1		1		1	1	0	1			0	1			1		0	0
GID6933863			1		1	1		1	1		0	1	1	1	1	1	1	1	1		1	1	1	1	1	1	1	1	1	1	1	1	1	1	1	1	1		1	1	0	0	1	0	0				0
GID6933864		1	1		1	1	1	1	1		0	1	1		1	0.5	1	1	1	1	1	1	1	1	1	1	1	1	1	1	1	1	1	1		1	1		1	1		0	0.5	0	1	1			0.5
GID6933866	1	1	1	1	1	1	1	1	1	1	0.5	1	1	1		1	1	1	1	1	1	1	1	1	1	1	1	1	1	1	1	1	1	1	1	1	1	1	1	1	0	0	1	0	0.5	1	0	0	1
GID6933872	1	1	1	1	1	1	1	1	1	1		1	1	1	1	1	1	1	1	1	1	1	1	1	1	1	1	1	1	1	1	1	1	1	1	1	1	1	1	1	0.5	0.5	0.5	0.5	0.5	1	0.5		0.5
GID6933876		1			1	1	1	1	0	0	0		1	1	1		1	1	1	1	1	1	1	1	1	1	1	1	1			1	1	1	0	0	0		0			1	1	0		1	0	0	0
GID6933877	1	1	1	1	1	1	1	1		0	0	1	1	1		1	1	1	1	1	1	1	1	1	0.5	1	1	1	1	1	1		1	1	1	1	1	1	1	1	1	0	1	0	0	1		0	0
GID6933892	1		1	1	1	1	1	1		1		0.5	1	1	1	1	1	1	1	1	1	1	1	1	1	1	1	1	1	1		1	1	1	1	1	1		1	1		0	1	0		1	0	0	0
GID6933929		1			1	1	1	1	1	1	0	0	0	0	0	0	0	0	0	0		0	0.5	0	0	0	0	0	0	0	0.5	0	0	0		1	1	1	0.5		0	0	0.5	0		1	0	0	0
GID6933932		1	1	1	1	1	1	1	1	1	0	0	0	0	0	0	0	0	0	0	0	0	0	0	0	0	0	0	0	0	1	0	0	0	1	1	1	1	1		0	0	1	0		1		0	0
GID6933954	1	1	1		1	1	1					1	1	1	1	1	1	1	1		1	1	1	1	1	1	1	1	1			1	1	1	1	1	1	1	1	1	0	0	0	0	1	0		0	1
GID6933956		1	1	1	1	1	1	1	1		0	1	1	1	1	1	1	1	0.5	1	1	1	1	0.5	1	1	1	1	1	1		1	0.5	1	1	1	1	1	0.5	1	1		0.5	0	0.5	0.5	0	0	0.5
GID6933957	1			1	1	1		1					1	1			1	1		1	1	1	1	1	1	1	1	1	1				1	1	1	1	1		1	1		0	0	0	1	0	0	0	1
GID6933959					1	1	1	1			0		1	1		1		1	1			1	1	1	1	1	1	1		1	1	1		1	1			1	1		1	0			1				1
GID6933960	1	1	1	1	1	1	1	1		1	0	1		1	1	1	1	1	1	1	1	1	1	1	1	1	1	1	1	1	1	1	1	1	1	1	1	1	1	1	0	0	0.5	0.5	1	0		0	0.5
GID6933962	1	1	1	1	1	1	1	1		1			1	1		1	1	1	1	1	1		1	1	1	1	1	1	1	1	1	1	1	1		1	1	1	1	1		0	0		1	0
GID6933963	1	1	1	1	1	1	1	1		1	0	1	1	1	1	1	1	1	1	1	1	1	1	1	1	1	1	1	1	1	1	1	1	1	1	1	1	1	1	1	0.5	0	0	0	1	0		0	1
GID6933989		1			1	1	1			1	0	0	0	0		0	0	0	0		0	0	0	0	0	0	0		0	0	0.5	0	0	0		1	1	1	1	1		1	1	1	1	1	0	0	0
GID6933996				1	1		1							0			0	0	0			0	0.5	0					0	0	1	0	0	0	1	1	1		1	1	0	0.5	1	0	1			0	1
GID6934005	1	1	1		1	1	1					0	0	0	0	0		0	0			0	0.5	0	0	0	0	0	0		0.5	0	0	0		1	1		0	0		0		0		1		0	0
GID6934006	1	0		0	0	0		0		0	0	0	0	0		0	0	0	0	0	0	0	0.5	0	0	0	0	0	0	0	1	0	0	0	1	1	1	1	0			0	1						0
GID6934008	1	1	1	1	1	0.5	0.5	1	1	0.5		1	0	0.5	0.5	0.5	0.5	0.5	0.5		0.5	1	0.5	0.5	1	0.5	0.5	0.5	0.5	0.5	0	0.5	0.5	0.5	1		1	1	1		0.5	0.5	0.5	0.5	1		0		0.5
GID6934009	1	1	1	1	1	0	0	0	0	0	0	0	0	0	0	0	0	0	0	0	0	0	0.5	0	0	0	0	0	0	0	0.5	0	0	0		1	1	1	1	1		0	1	0		1		0	0
GID6934010		1	1	1		1	1		1	1			1	1		1	1		1			1	1	1	1	1	1		1			0		1	1	1	1	0			0	0	1	0		1	0	0	0
GID6934014		1	1	1	1	1	1	1	1	1	0.5	1	1	1	1	1	1	1	1	1	1	1	1	1	1	1	1	1	1	1	1	1	1	1	1	1	1	0.5	0.5	0.5	0	0	1	0	1	0.5	0	0	0.5
GID6934031	1	1	1		1	1						0	0	0.5	0	0.5	0	0.5	0.5		0	0.5	0.5	0.5	1	0.5	0.5	0	0.5			0.5	0	0.5	1	1	1	0	0.5	1		0	0.5			1	0	0	0
GID6934035		0	0		0	0	0	0	0		0	0	0	0	0	0	0	0	0	0	0	0	0	0	0	0	0	0	0	0	0.5	0	0	0	0	0	0	0	0	0	0	0	1	0	0	1	0	0	0
GID6934038		1	1			1	1					0	0	0	0	0	0	0	0	0	0	0	0	0			0	0	0	0	0	0	0	0	1	1	1	1	1		0	0	1		1	0	0		1
GID6934044	1				1	1		1					1			1	1	1	1		1	1	1	1	1	1	1		1			1	1	1		1	1	1						0	1				1
GID6934046		1	1		1	1			1		0	1		1		1	1	1				1	1	1	1	1	1	1				1	1	1		1	1		1			0	1	0	1				1
GID6934047		1	1		1	1	1					1	1	1		1	1	0.5	1	1		1	1	1	1	1	1		0.5				0.5	1			1	0		1		0	1		1		0		1
GID6934056	1			1		1	1	1					0	0		0	0	0				0		0				0	0		1	0	0	0		1	1		1	1		1		1	1				0
GID6934080		1	1	1	1	1		1	1			0	0	0		0	0			1	0	0	0	0		0	0				0		0	0	1	0	0					0	1						1
GID6934091			0		0	0		0			0		0			0	0	0		0			0	0	0	0	0		0	0	0	0	0	0	1	1	1	0	0	0		0	1	1			0		0
GID6934094		1	1				1	1	1				0		0	0	0	0	0	0.5		0	0	0	0		0		0	0	0	0	0	0		1	1		1			0	1	0				0	0
GID6934099			1	1			0				0							0	0		0	0		0			0			0	1	0	0	0	1		1		0			0	1
GID6934109			1	1	1	1	1	1	1	0.5			0	0	0	0	0	0	0		0	0	0	0	0	0	1	0	0	0		0	0	0	0	0	0	0	0	0		0	1	0		1	0.5	0	0
GID6934113		1	1	1	1	1	1	1	1	1		0	0	0	0	0	0	0	0		0	0	0	0	0	0	0	0	0		0	0	0	0		0	0		0	0		0	1	0			0	0	0
GID6934117		1			1		1	1		0.5		0	0	0				0	0	0		0	0	0	0		0		0			0	0	0			0		0			0		0			1		0
GID6934131	1	1	1	1	1	1	1	1	1	1	0	1	1	1	1	1	1	1	1	1	1	1	1	1	1	1	1	1	1	1	1	1	1	1	1	1	1	0	0	0	1	0	1	0	0	1		0	0
GID6934132		1		1	1					1		0	0				0	0				0	0.5	0		0	0		0				0	0			0			1		0		0		1		0	0
GID6934134	1	0	0	0	0	1	1	1	1	1	0	0	0	0		0.5	0	0	0	1		0	0.5	0	0	0	0		0	0	0	0	0	0	0	0	0		0			0	1	0			0	0	0
GID6934140	1	1	1	1	1	1	1	1	1	1		0	0	0		0	0	0	0	0	0	0	0	0	0	0	0	0	0	0	0.5	0	0	0	1	1	1		0	0	0	0	1	0	0	1	0	0	0
GID6934141		1	1		1	1	1	1		0			0	0	0	0	0	0.5		1		0	0	0	0	0	0	0	0		0	0	0			0	0	0	0	0	0	0	1			1		0	0
GID6934151			0	0	1	1	1	1	1	1	0	0	0	0	0	0.5	0	0	0	0	0	0	0	0	0	0	0	0	0	0	0	0	0	0	0	0	0	0	0	0	1	0	1	0	0		0	0	0
GID6934165		1	1		1	1		1		0	0	1	1	1		1		1				1	1	1	1	1	1						1	1		0	0		0			0			1				1
GID6934167	1	1	1		1	1	1	1	1	1	0	1	1	1	1	1	1	1	1	1	1	1	1	1	1	1	1	1	1	1	1	1	1	1	0		0		0		0	0	1	0	0	1	0	0	0
GID6934177						1				1			1	1	1	1		1	1	1		1		1	1	1	1		1		1	1		1		1	1	1	1			0	1
GID6934179	1		1	1	1	1	1	1					1	1				1	1		1	1	1	1	1	1	1	1	1	1	1	1	1	1		1	1		1			0	0	0	1				1
GID6934183	1	1	1	1	1	1	1	1	1	1	0	1	1	1	1	1	1	1	1	1	1	1	1	1	1	1	1	1	1	1	1		1	1	1	1	1		1	1	1	0	0	0	1	0	0	0	1
GID6934202		1	1		1	1	1	1					1	1		1	1	1	1		1	1	1	1	1	1	1		1				1	1	1		1		1			0	0.5						1
GID6934203	1		1	1	1	1	1			1	0		1		1	1	1	1				1	1	1	1	1	1		1		1		1	1		1	1		1			0		0				0
GID6934223			1	1	1	1				1	0		1	1		1		1	1		1	1	1	1	1	1	1	1	1	1		1	1								0								1
GID6934227		0	0		0		0	0		0		0	0	0		0	0	0		1	0	0	0	0					0	0	1	0	0	0			1	0			0	0							0
GID6934229	1		1		1	1	1	1				0	0	0		0	0						0	0	0				0		0		0	0		1	1	1				0	1			1		0
GID6934232	1	1	1	1	1	1	1	1	1	1	0	1	1	1	1	1	1	1	1	1	1	1	1	1	1	1	1	1	1	1	1	1	1	1	1	1	1	1	1	1	0.5	0	0	0	0	1	0	0	1
GID6934233				1	1	1				1			1	1		1	1	1	1		1	1	1	1	1	1	1	1	1				1	1		1	1	1	1	1	0	0	0	0	1				0.5
GID6934234					1	1	1	1					1	1	1	1	1	1	1		1	1	1	1	1	1	1	1	1	1	1	1	1	1	1	1	1	1	0.5			0	0	0	1	0	0		1
GID6934236	1	1	1	1	1	1	1	1		1	0.5	1	1	1	1	1	1	1	1	1	1	1		1	1	1		1	1	1	1		1	1		1	1	1	1	1	0	0.5	1	0.5	1		1		0.5
GID6934239		1		1	1	1				1	1		0.5	0			1					1	1	1		1	1	1	1			1	0	1	1	1	1		1			1	1		1				0
GID6934240			1		1			1		1	1		1	1			1	1	1	1		1	1	1	1	1	1	1	1			1	1	1		1	1		1					1	1		0		0.5
GID6934241	1		1		1				1				1	1	1		1	1	1	1	1	1	1	1	1	1	1		1					1		1	1		1		0	0	1	0	1	1			0
GID6934245	1	0	0		0.5	0	0			0	0			1		1	1	1				1	1	1	1	1	1		1	1	1	1		1			0	0	0.5	0	0		1	0	0	1	0	0	0
GID6934248	1	1	1	1	1	1	0.5	1	1		0	0.5	1	1	1	1	1	1	1	1	1	1	1	0.5	1	1	1	1	1	1	1	1	1	1	1	1	1	1	1	1	1	0	0	0	0.5	0	0.5	0	1
GID6934256	1		1		1			1					0		0	0		0.5	0				0	0			0	0	0		0	0	0	0		0	0.5		0	0		0	1				0.5	0	0
GID6934272		1	1		1	1		1	1				0	0		0	0	0	0		0	0	0	0	0	0	0		0			0	0	0			0		0			0	1	0				0	0
GID6934287					1	1	1		1			0	0.5		0	0	0.5	0	0	1		0	0.5	0.5	1	0	0.5	1	1	0	0	0	0	0		1			1			0	1				0		1
GID6934300			1	1	1					1		1	1			1	1	1	1		1		1	1	1		1	1		1			1	1	1	1	1		1			0		0	1		0
GID6934307		1			1	1	1	1	1	1		1	1	1		1	1	1	1		1	1	1	1	1		1	1				1	1	1	0.5	0	0.5		0	0		0	1	0	0		1	0	0
GID6934311	1	1	1	1	1	1	0.5	1	1	1	0	0	0	0	0	0	0	0	0	0	0	0	0	0	0	0	0	0	0	0	0.5	0	0	0	1	1	1	1	1	1	0.5	0	0.5	0	0		0	0	0
GID6934313		1	1	1	1	1	1		1	1	1		0	0	0	0	0		0	0	0	0	0.5	0	0	0	0	0	0	0		0	0	0	1	1	1	1	1	1		0	1			1	0	0	0
GID6934324			1	1	1	1		1	1	1	1		0	0	0	0	0	0	0	0		0	0	0	0	0	0	0	0			0	0	0		1	0.5		1			0	1		1	0		0	1
GID6934338		1		1	0.5	0		0			0	1	1	1	1	1	1	1	1	1	1	1	1	1	1	1	1		1	1			1	1		1	1		1				1	0		1	0	0	0
GID6934340	1	1	1	1		0.5	0.5	0.5	0	0.5	0	1	1	1	1	1	1	1	1		1	1	1	1	1	1	1	1	1	1	1	1	1	1	1	1	1	0	0.5	1	0	0	1	0	0		0.5	0	0
GID6934342	1		0	0	0	0					0		0	0	0	0	0	0	0	0		0	0.5	0	0	0		0	0		0.5	0	0	0	0.5		0		0	0		0	1	0		1	0.5	0	0
GID6934362	1				1	1	1	1			1	0	0	0		0	0	0	0	0		0	0	0	0	0			0	0		0	0	0		1	1	1	1			0	1	0					1
GID6934364	1		1	1	1	1			1	1	1	0	0			0	0	0	0	0	0	0		0	0	0		0	0	0		0	0	0		1	1		1			0	1	0	1		0		1
GID6934380	1	1	1		1	1	1	1		0.5	0	1	1	0.5	1	1	0.5	0.5	0.5	0.5	0.5	1	0.5	0.5	0.5	1	0.5	0.5	1	1	1	0.5	0.5	1	1	1	1		0.5	0.5	0	0	0.5	0.5	0.5	1	1	0	0.5
GID6934386	1	1	1	1	1	1	1	1		1	1	0	0	0		0	0	0	0	0	0	0	0	0	0	0	0	0	0	0	0.5	0	0	0	1	1	1		0		0	0	1	0	0	1	0	0	0
GID6934387					1	1	1		1	1		0		0	0	0		0		0	0	0	0	0			0		0	0	0.5	0	0	0	1		1						1		1		0		1
GID6934397		1	1		1	1		1					1	1		1	1	1	1	1		1	1	1	1	1	1		1			1	1	1		1	1	1	1	1		0	1	0					0
GID6934398					1	1	1	1		1	0	1	1	1		1	1	1	1		1	1	1	1	1	1	1			1		1	1	1		1	1		1		0	0	1	0			0		1
GID6934403	1	1	1		1	1	1	1	1	1	0	0	0	0	0	0	0	0	0	0	0	0	0	0	0	0	0	0	0	0	0	0	0	0	1	1	1	0.5	1	1		0	1	0		1	0	0	1
GID6934406		1	1	1	1	1	1	1	1	1	0	1	1	1	1	1	1	1	1	1	1	1	1	1	1	1	1	1	1	1	1	1	1	1	1	1	1	1	1	1	1	0	0	0	1	0	0		1
GID6934408		1	1		1	1	1	1						1	1	1	1	1		1	1	1	1	1	1	1	1		1			1	1	1	1	1			1		1	0	1	0		1		0	0
GID6934466	1	1			1		0			0		0	0.5	0.5		0	0	0	0			0.5	0	0.5	0.5	0	0.5	0	0.5	0		0.5	0	0.5		1	1	1	1			0	1	0				0	1
GID6934475	1	1	1	1	1	1	1	1		1			1	1		1	1	1	1			1	1	1	1	1	1	1	1	1		1	1	1		1	1		1			1	1		1	1	1	1	0.5
GID6934482			1	1	1	1	1	1			0	1		1		1		1		1		1	1	0.5	1	1	1		1		1	1	1	1		1	1	1	1	1	0	1	1	1	1		1		0
GID6934491		1	1	1	1		0			0		0	0	0	0	0	0	0	0		0	0		0	0	0	0		0	0		0	0	0			0	0			0	0	1			1		0	1
GID6934505	1	1	0.5	1	1		0		0	0	0	1	1	1	1	1	1	1	1	1	1	1	1	1	1	1	1	1	0.5	1	1	1	1	1	1	0	0	1	1		0	0	1	0	0	1			1
GID6934533			1	1	1	1	1	1		1			1	1		1	1	1	1	1	1	1	1	1	1	1	1	1	1	1	1	1	1	1	1	1	1	1	1	1		1	1	1	1	1			0
GID6934540		1	1	1	1	1	1	1	1	1	1	1	1	1	1	1	1	1	1	1	1	1	1	1	1	1	1	1	1	1	1	1	1	1	1	1	1	1	1	1	1	0	1	0	0	1	0	0	1
GID6934543			1	1	1	0				0			1			1	1	1	1			1	1	1	1	1	1		1			1	1	1		1	1		0			0	1			1	0		0
GID6934547				1	1	1	1	1		1		1		1	1	1		1				1	1	1	1	1	1		1	1		1	1	1		1	1	1	1			0	1	0			0	0	1
GID6934550	1	1	1	1	1	1	1	1	1	1		1	1	1	1	1	1	1	1	1	1	1	1	1	1	1	1	1	1	1	1	1	1	1	1	1	1	1	1		1	0.5	0.5	0	1	0			0
GID6934553		1	1		1	1	1		1	1	0			1	1	1	1	1		1	1	1	1	1	1	1	1	1	1	1		1	1	1	1	1	1	1	1	1	1	0	1	0		1	0		0.5
GID6934561		1	1		1		1									1	1	1				1	1		1	1	1		1				1	1		1	1		1			0	1	0		1			1
GID6934562		1	1		1	1	1	1		0		1	1	1		1		1	1	1	1	1	1	1	1	1	1		1				1	1			1	1				0	1			1	0		1
GID6934566	1		1	1	1	1	0.5			0.5			0	0	0		0	0		0		0	0	0	0	0			0	0	0.5	0	0	0	1	1	1		1				1	0				0	0.5
GID6934567				1	1		0			0		0	0				0	0	0		0			0		0	0		0		1	0	0	0			1	0	0			0	1	0			0		1
GID6934570	1	1	1	1	0.5	0.5	0	0.5		0.5	0	1	0.5	1	0	1	0.5	0.5	0.5	1	1	1	0.5	0.5	1	0.5	1	0.5	0.5	0.5	1	0.5	0.5	0.5	0.5	1	1	0.5	0.5	0.5	0	0	1	0	0.5	1	1	0	0.5
GID6934611			1		1		0			1				1	1	1	1	1	1		1	1	1	1	1	1	1	1	1	1	1	1		1	1		1	1	1			0	1				0
GID6934614					1					0		1		1		1	1	1	1	1	1	1	1	1	1	1	1		1	1				1	1	1	0		1			0	1	0					0
GID6934629	1	1			0.5	0	0		0	0		1		1	1	1		1				1	1	1	1	0.5			0.5			1	1	1		0	0		1	1		0	1	0				0	1
GID6934634	1	1	1	1	1	1	1	1	1	1	0		0	0.5	1	0.5	0.5	0.5	0.5	0.5		0.5	0.5	0.5	0.5	0	0.5	0.5	0.5		0	0.5	0	0.5	1	1	1	1	1		0	0	1	0	0	1	0		0.5
GID6934657	1	1		1	1	1	1	1					1	1	1	1	1	1			1	1	1	1	1	1	1	1	1		1			1	0				1	1		1	1	1	1				0
GID6934658			1		1	1	1	1	1	1	0	0	0	0	0	0	0	0	0	1		0	0	0	0	0	0	0	0	0	1	0	0	0	1	0	0		0.5		0	0	1	0		1	0		1
GID6934667		1	1	1	1	1	1	1	1	1	0	1	1	1	1	1	1	1	1	1	1	1	1	1	1	1	1	1	1	1	1	1	1	1	1	0	0.5		1	1	1	0.5	0.5	0.5	0.5	0.5	0		0.5
GID6934689	1	1	1	1	1	1	0.5	1		1		1	1	1	1	1	1	1	1	0.5	1	1	1	1	1	1	1		1	1	1	1	1	0.5	1	1	1	1	1		0	0	0	0	1	0	0		1
GID6934699	1	0	0	0	0	0	0	0	0	0	0	0	0	0	0	0	0	0	0	0	0	0	0.5	0	0	0	0	0	0	0	0.5	0	0	0	0.5	1	0.5	1	0.5	1	0	0	1	0	0	1	1	0	0
GID6934721	1	1	1	1	1	0	0			0			1	0.5	1	1	1		1	1		1	1	1	1	0.5	1	1	0.5	1		1	1	1		0	0		0	0		0	1	0			0		0
GID6934723	1	1	1	1	1	1	1	1	1	1	0	0	0	0	0	0	0	0	0	1	0	0	0	0	0	0	0	0	0	0	0	0	0	0	1	1	1	0	0	0	0	0	1	0	0	1	0.5	0	0
GID6934762	1	1	1	1	1	0.5	1	1	1	1	0	1	1	1	1	1	1	1	1	1	1	1	1	1	1	1	1	1	1	1	1	1	1	1	1	1	1		1		1	0	1	0	0			0	1
GID6934763		1	1	1	1	1	1	1	1				0	0	0	0	0	0	0	1		0	0	0	0	0	0	0	0	0	0.5	0	0	0	1	1	1	1	1		0	0	1				0	0	0
GID6934774	1		1	1	1	1	1	1	1	1		0	0	0	0	0	0	0	0	1		0	0	0	0	0	0	0	0		0	0	0	0	1	1	1	0		1		0	1	0		1	0	0	0
GID6934780	1	1	1	1	1	1	1	1	1	1	0	0	0	0	0	0	0	0	0	0.5	0	0	0	0	0	0	0	0	0	0	0	0	0	0	1	1	1	1	1	1	0	0	1	0	0	1			0.5
GID6934786		1			1		0		0	0			1	1		1	1	1	1		1	1	1	1	1	1	1	1	1	1		1	1	1		1	1		1	1		0	1						1
GID6934788	1	1			1						0	1	1	1	1	1	1	0.5	1	1		1	1	1	1	1	1	1	1	1		1	1	1		1	1	1	1			0	1	0		1			1
GID6934791		1	1		1		0		0	0			1	1		1			1			1	1	1	1	1	1		1			1	1	1		1	1		1	1		0	1	0		1	0	0	1
GID6934816	1	1	1		1	1	1	1			0	1	0	1	1	0.5	1	1	1	1	1	1	1	0.5	1	1	1	1	1	1		1	0	1		0	0		1	1		0	1	0					1
GID6934851	1	1	1	1	1	0	0	0	0	0	0	0	0	0	0	0	0	0		1		0	1	0	0	0	0	0	0	0		0	0	0	0	0	0.5	0	0		0	0.5	1	0.5	0	1		0	0
GID6934878	1	1	0.5	1	0.5	1	1	0.5	1	0	1	0	0	0.5	0	0	0		0	1		0		0	0		1	0	0	0	0	0	0	0	0	0	0	0	0	0	0	0.5	1	0.5	0		1	0	0
GID6934907	1	1	1	1	1	1	1	1	1	1	0	0	0	0	0	0	0	0	0	0	0	0	0.5	0	0	0	0	0	0	0	0.5	0	0	0	1	1	1	1	1	1	0	0	1	0	0	1	0	0	0
GID6934920		0.5	1	1	1	1	0	1	1	1	0	1	1	1		0.5	0.5	1	1	1	1	1	1	1	1	1	1	1	1	1		1	1	1		0	0		1	1	1	0.5	1	0.5	1	1		0	0
GID6934953		1	1		1		1	1		1	0		0	0		0			0		0			0	0	0			0		0.5	0	0	0		1			1		1	0		0	0			0	0
GID6934954		1	1	1	1	1	1	1				0	0	0	0	0	0	0	0	0		0	0.5	0	0	0	0	0	0		0	0	0	0		0	0		1			0	1	0				0	0
GID6934955		1	1	1	1	1	1	1	1		0	0	0	0	0	0	0	0	0	0	0	0	0	0	0	0	0	0	0	0	0.5	0	0	0	1	1	1	1	1	1	1	0	1	0	0	1	0	0	0
GID6934956	0				1	1	1	1	1	1			0	0		0	0	0	0	0		0	0.5	0	0	0	0		0		0	0	0	0			1		1			0	1			1		0	0
GID6934973					1	1	1	1		1			0	0	0	0		0	0	0	0	0	0.5	0	0	0	0		0		1	0	0	0		1	1		0	0		0	1	0		1		0	0
GID6934974		1	1	1	1	1	1	1	1	0		0	0	0	0	0	0	0	0	0		0	0.5	0	0	0		0.5	0		0.5	0	0	0	0	0.5	0.5		0.5	1	0.5	0	1	0	0		0	0	0
GID6934982					1	1		1	0	0	0	0		0	0	0		0				0	0.5	0			0	0	0	0	0		0		1	1	1			0		0	1				0	0	0
GID6935028	0.5	1		1	1	1	1					0	0	0	0	0	0	0					0	0	0	0	0	0	0				0	0	1	1	1	1	0.5				1	0		1		0	0
GID6935030		1	1	1	1	1	1	1	1	1	0	0	0	0	0	0	0	0	0	0	0	0	0	0	0	0	0	0	0	0	0.5	0	0	0	1	1	1	1	1	1	0	0	1	0	0	1	0	0	0
GID6935036	1	1	1	1	1	1	1	1	0.5	0.5	0	0	0	0	0	0	0	0	0	0	0	0	0	0	0	0	0	0	0	0	1	0	0	0	1	1	1	1	1	1	0	0	1	0	0	1	0	0	0
GID6935075	0	1	1	1	1	1	1	1		1	0	1	1	1	1	1	1	1	1	1	1	1	1	1	1	1	1	1	1	1	1	1	1	1	1	1	1	1	1	1	1	0	1	0	0	1		0	0
GID6935086	1			1	1		1	1	1				0	0	0	0	0	0	0	1	0	0	1	0	0	0	0	0	0	0	1	0	0	0		1	1	1	1	1		0.5	1	1		1			1
GID6935143			0	0	0	0	0	0		0						1		1	1	1		1	1	1	1	1			1	1			1	1	1	1	1		0	0		0	1	0					1
GID6935144	1	0	0	0	0	0	0	0		0.5	1	1	1	1	1	1	1	1	1	1	1	1	1	1	1	1	1	1	1	1		1	1	1	1	1	1	0	0	0	0	0	1	0	0	1			1
GID6935159		1	1		1	1	1	1			0	0	0			0	0	0	0	0		0	0	0	0	0	0	0	0	0	0	0	0	0			0	0	1	1		0	1	0		1	0	0	0
GID6935215	1	1	1	1		1	1	1	1	1	0	0	0	0	0	0	0	0	0	0	0	0	0.5	0	0	0		0	0	0	0.5	0	0	0	1	1	1	1	1		1	0	1	0	0	1		0	0
GID6935237	1	1		1	0				0	0				0		0	0	0	0	1		0	0	0		0	0	0	0		0	0	0	0	1	1	1		1	1	0	0	1			1			1
GID6935239					1	1	1	1		1		0	0	0	0	0	0	0	0	0		0	0.5	0	0	0			0		1	0	0	0			1												1
GID6935245			1	1	1				0				0		0	0	0		0	1		0	0	0	0	0	0		0	0	0		0	0		1	1					0	1	0		1	0		1
GID6935246					1		0				0		0				0	0	0			0		0		0			0		0	0	0			1		0	1	1		0	1			1			1
GID6935247			1		1							0	0		0	0	0	0				0	0	0	0	0	0		0	0		0	0	0		1	1		1			0	1	0		1	0		1
GID6935248			1	1	1		0		0	0			0	0		0	0	0	0			0		0	0	0	0	0	0		1	0	0	0		1	1		1	1	0	0	1			1			1
GID6935249	1		1	1	1		0			0			0	0		0	0	0	0			0		0	0	0	0	0	0	0	1	0	0	0		1	1		1				1	0					1
GID6935251					1		0			0	0		0	0	0	0	0	0				0	0	0			0		0		1	0	0	0	1	1	1		1	1		0	1				0	0	1
GID6935253			1		1				0	0						0	0	0	0			0	0	0	0	0			0			0	0	0			1					0					0	0
GID6935254		1		1	1				0		0		0			0	0	0	0			0	0	0	0	0	0		0			0	0	0		1	1		1			0	1	0		1		0	1
GID6935255			1		1					0			0	0	0	0	0	0		1		0		0		0		0	0		1	0	0	0		1	1			1	0	0	1						1
GID6935264		1	1		1	1	1	1			0		1	1		1	1	1	1	1	1	1	1	1	1	1	1	1	1	1	1	1	1	1	0		0	1	1	1		0	1	0	1	1		0	1
GID6935268	1	1	1	1	1	1	1	1	1	1	0	0	0	0	0	0	0	0	0	0	0	0	0	0	0	0	0	0	0	0	0.5	0	0	0	1	0	0		1		0	0	1	0	0	1	0	0	1
GID6935273				1	1	1	1	1		1		0		0	0	0		0	0	0	0	0	0	0		0				0	0	0	0	0		0	0		0	0		0	1	0		1	0	0	0
GID6935274			1	1	1	1	1	1		1	0	0	0	0	0	0		0	0		0	0.5	0	0	0	0	0	0	0		0	0	0	0	0	0	0		0	0		0	1	0		1		0	0
GID6935282	1	1	1		1	1	1	1	0	0	0	0	0	0	0	0.5	0	0		1					0			0		0	1	0					0		0	0		0	1	0			0		0
GID6935291			1		1	1	1			1	0		1	1	1		1	1	1	1	1	1	1	1	1	1	1	1				1	1	1		1	1		1	1		0	1			1			1
GID6935367		1			1	1		1				1		1		1		1		1	1	1	1	1	1	1	1	1	1	1	1	1		1		1			0			0	1	0		1	0	0	0
GID6935372			1	1	1	1		1	1			1	1	1		1	1		1		1	1	1	1	1	1	1		1		1		1	1	0		0		1			0			1				1
GID6935422		1	1	1	1			1		1	0	1		1		1	1	1	1		1		1	1	1		1	1	1	1	1	1	1	1	0		0		1	1		0		0		1		0	0
GID6935429					0	0	0		0			0	0	0		0	0								0			0	0			0			0				0	0		0	1	0			0	0	0
GID6935436			0	0	0	0	0		0	0				1		1		1	1		1	1	1	1	1	1	1	1	1			1	1	1	0		0	0	0	0		0	1	0			1	0	0
GID6935450	1	1	1		1	1	1	1		1	0	1	1	1	1	1	1	1	1	1	1	1	1	1	1	1	1	1	1	1	1	1	1	1	1	1	0	1	1		0	0	1	0	1	0			1
GID6935465	1				1	1	1	1	1	1	0	0	0	0	0	0	0	0	0	0	0	0	0	0	0	0	0	0	0	0	0.5	0	0	0	1		0		1	1		0	1		1		0	0	0.5
GID6935477		1	1	1	1	1	1	1	1	1	0		1	1	1	1	1	1	1	1	1	1	1	1	1	1	1		1	1	1	1	1	1	1	1	0	1	1	1		0	0	0	1	0			1
GID6935577					1	1	1	1				0	0	0		0		0			0	0	0		0				0			0	0	0	0		0		0			0	1	0		1			0
GID6935583	1		1	1	1		1				0	0	0	0		0	0	0	0			0		0			0		0	0	0	0	0		0		0		0			0	1	0			0	0	0
GID6935584					1	1	1			1		0				0	0	0	0	0			0	0	0	0	0		0	0			0	0		0	0	0	0			0	1	0			0	0	0
GID6935597	1		1		1	1	1	1				1	1	1		1	1		1	1	1	1	1	1	1	1	1		1	1	1	1				1	1	1	1		0	0		0	1		0		1
GID6935634			1		1	1	1	1	1		0	1	1	1	1	1	1	1				1	1	1	1	1	1		1	1	1					1	1	1	1				1	1		1	1		0
GID6935638	1					1	1		1			0	0	0		0		0	0	0	0		0	0		0		0	0		1	0	0	0			0		1	1				1	1	1		0	0
GID6935647				1	1									0	0	0	0	0		0		0	0	0	0	0	0			0			0	0			0		1	1			1	1	1				0
GID6935650						1	1						0	0	0		0					0	0	0				0	0		1		0		1	0	0	0	1			1	1		1
GID6935673	1	1	1	1	1	1	1	1	1	1	0	1	1	1	1	1	1	1	1	1	1	1	1	1	1	1	1	1	1	1	1	1	1	1	1	1	1	1	1	1	1	0	0	0	1	0		0	1
GID6935684		1	1			1	1	1	1	1	0		1	1	1	1	1	1	1	1	1	1	1	1	1	1	1	1	1	1	1	1	1	1	1	1	1		0.5	0	0	0	0	0	1	0			1
GID6935721	1	1	1	1	1	1	1	1	1	1	0	0	0	0	0	0	0	0	0	0	0	0	0.5	0	0	0	0	0	0	0	0	0	0	0	0	0	0	1	1		0	0	1	0	0	1		0	0
GID6935732		1	1	1	1	1		1	1	1	0	1		1		1	1	1	1		1	1	1	1	1	1	1	1	1	1			1	1		0.5	1	1	1	1		0	1				0		1
GID6935757	1		1	1	1	1	1	1		1	1	0	0		0	0.5	0	0	0	0	0	0	1	0	0	0	0	0	0		0	0	0	0	0	0	0		0	0	1	0	1	0	0	1			0
GID6935773		1	1	1		1			1	1	0	0	0	0		0.5	0		0	1	0	0	0.5	0	0	0		0	0	0	0	0	0	0			0		1		0	0	1	0	0		0	0
GID6935775			1		1	1	1		1	1		0	0	0	0	0	0		0		0	0	0.5	0	0	0	0		0		0.5	0	0	0					0			0	1	0			0	0	0
GID6935786		1	1		1	1		1		1		1	1	1		1	1	1	1		1	1	1	1	1	1	1		1	1		1	1	1		1	1	0	0	0		0	1	0		1	0	0	0
GID6935788		1	1	1	1				0			1		1		1	1	1	1	1		1	1	1	1	1	1		1	1			1	1		1	1	0					1	0					1
GID6935804			1		1	1		1				0	0	0			0	0	0	1	0	0	0.5	0			0	0	0		0.5		0	0			0	0	0	0		0.5		0.5				0	0
GID6935815		1			1	1	1			1			0	0	0	0	0	0		0		0	0	0	0		0	0	0			0	0	0	0		0		0	0			1					0
GID6935817	1	1	0.5	1	1	1	1	1	1	1	0	0	0	0	0	0	0	0	0	1	0	0	0	0		0	0	0	0	0	0	0	0	0	0	0	0	1	1	1	0	0	1	0	0		0	0	0
GID6935818		1	1		1	1	1		0	0	0		0	0	0	0		0	0	1		0	0	0		0	0		0		0	0	0	0	1		0		1			0	0	0	1				1
GID6935819			1		1	1	1	1		1		0	0	0	0	0	0	0	0	1		0	0	0	0	0			0	0	0	0	0	0	1	1	1		1	1		0	0		1	0	0		1
GID6935821			1					1	1		1		0	0	0		0	0	0			0		0	0	0	0		0				0	0			0	0	1			0	1					0	1
GID6935822					1		1	1		1	1				0	0	0	0	0			0	0	0		0			0	0		0	0	0		0	1	1				0		0					1
GID6935823		1		1	1	1	1		1			0		0	0	0	0		0	1	0	0	0	0		0	0		0	0	0	0	0	0	1	1	1		1	1		0	1	0		1	0		1
GID6935826		1	1		1	1	1	1	1	1	1	1	1	1	1	1	1	1	1	1		1	1	1	1	1	1	1	1	1	1		1	1	1	1	1	1	1			0	0	0	1	0	0	0	1
GID6935830	1				1	1	1	1		0.5	0	1	0.5	0.5	0.5	0.5	1		0.5	1		1	0	0.5			0.5	0.5	0.5	0.5		0	1	1		0.5	0.5		1			0	0	0	1	0	0		0
GID6935848		0.5	1	1	1	1	0			0	1	0	0	1	0.5	0.5	0	0	0		0	0.5	0	0.5	1	0.5	0.5		0.5	0		0	0	0.5		1	0.5	0	0	1		0	0.5	0		0.5	0		1
GID6935855		1			1		1	1							0	0	0	0	0	1		0	0	0	0	0	0		0		0.5		0	0	1		1		1		0	0	1					0	0
GID6935856		1	1	1	1	1	1	1	1		0.5		1	1		1	1	1	1	1		1	1	1	1	1	1	1	1	1		1	1	1		1	1	1	1		0	1	1	1	1	1			0
GID6935864			1	1	1	1	1	1	1			1	1	1	1	1	1		1		1	1		1	1	1	1		1		1		1	1		1	1	1		1			1	0	1				1
GID6935866	1	1	1		1	1	1	1		1		1	1	1		1	1	1	1	1	1	1	1	1	1	1	1	1	1	1	1		1	1	1	1	1		1	1	0	1	1	1	1		1	1	0
GID6935867		1	1	1	1	1	1		1	1		0			1	1	1	1		1	1	1	1	1	1	1	1		1	1	1	1	1	1		1	1			1	0		1						0
GID6935869				1	1	1		1		1		1	1			1	1	1			1	1	1	1	1	1	1		1	1	1	1	1	1	1	1	1		1	1		1		0	1		0		1
GID6935871				1	1	1	1	1	1				0			0		0	0		0	0	0	0	0			0		0	0	0	0	0		1	1	0	1			0	1	0		0	0	0	1
GID6935879					1	1	1		1	1	0		0	0			0		0			0	0	0	0	0	0		0				0	0			0		0	0			1			1			1
GID6935880		1	1		1	1	1	1								0		0			0	0	0	0		0			0		0	0	0	0			0		0			0	1	0			0		0
GID6935883					1	1	1						0	0		0		0	0			0	0	0		0	0		0		0		0		0		0		0			0	1	0		1			1
GID6935894	0	0.5	1	1	0.5	1	1	1			0		1	1	1	1	1	1	1	1	1	1	1	1	1	1	1	1	1	1		1	1	1	1	1	1		1	1		0	0	0		0		0	1
GID6935895	0			1	1	1	1	1					1	1		1	1	1	1		1	1	1	1	1	1	1		1			1	1	1	1		1		1	1		0	0	0	1	0	0	0	1
GID6935896		1	1		1	1	1	1			1	0		0	0	0	0	0		0		0	0	0	0	0		0	0	0	0	0	0	0	0		0		1			0	0.5	0		1			0
GID6935906		1	1		1	1	1	1						0	0	0	0	0	0	0	0	0		0	0	0		0	0		0	0	0	0			0		0			0	1	0		1		0	0
GID6935910	1		1	1	1	1	1	1						1		1	1	1		1		1	1	1	1	1	1	1	0.5	1		1	1	1		1	1		1	1		0	1			0.5		0	0
GID6935916					1	1	1			1	1		1	1	1	1	1	1	1			1	1	1	1	1	1	1	1			1	1	1		1	1	0	1			0	1	0	1	0	0		1
GID6935918	1	1		1	1	1	1	1		1	1	1	1	1	1	1	1	1	1	1		1	1	1	1	1	1	1	1	1	1	1	1	1	1	1	1	1	1	1		0	1	0			0	0	0
GID6935925					1	1	1	1	1	1					1	1	1	1	1		1	1	1	1	1	1	1		1		1	1	1	1	1	1	1		1	1		0	1	0		1	0		0
GID6935926	1	1	1	1	1	1	1	1	1	1	0.5	1	1	1	1	1	1	1	1	1	1	1	1	1	1	1	1	1	1	1	1	1	1	1	1	1	1		1	1	0	0	1	0	0	1		0	0
GID6935928	1				1	1	1	1				1	1	1	1	1	1	1	1	1		1	1	1		1	1	1	1		1	1		1	1	1	1		1			0	1	0		1	0	0	0
GID6935930			1	1	1	1	1	1	1	1	0		1	1	1	1	1	1	1		1	1	1	1	1	1	1	1	1	1	1	1	1	1		1	1		1	1		0	1	0		1		0	0
GID6935931				1	1	1		1					1	1		1	1	1				1	1	1	1	1	1		1	1	1		1	1		1	1	1	1			0	1	0	1				1
GID6935935		1	1	1	1	1	1	1	1		1	1	1	1	1	1	1	1	1	1	1	1	1	1	1	1	1	1	1	1	1		1	1	1	1	1		1	1	0	0	1	0	0		0	0	0
GID6935936	1	1	1	1	1	1	1	1	1	1	1	1		1		1	1	1	1	1		1	1	1	1	1	1	1	1	1		1	1	1	1	1	1	0	1	1	0	0	1	0	0.5	0	0	0	1
GID6935944		0.5	0	1	1	0	0		0	0	0		0	0	0	0	0	0	0		0	0	0	0	0	0	0	0	0	0	0	0	0	0		1	1	1	1	1		0	1			1		0	0
GID6935946		1			0.5	0		0	0			0			0	0		0		1	0	0	1				0	0	0		0	0	0	0		1	1	1	1			0	1			1			0
GID6935947		0	0.5	0.5	0.5	0	0		0	0	0	1	1	1		1	1	1	1	1	1	1	1	1	1	1	1	1	1	1		1		1		0	0	0	0	0		0	1	0		1	0	0	0
GID6935948		0	0	0	0	0	0	0		0			1	1	1	1		1	1	1		1	1	1	1	1	1	1	1				1	1		0	0		0	0		0	1	0		1		0	0
GID6935950			0	0	0	0	0			0			1	0.5	1	1	1	1	1	1		1	1	1	1	1	1	1	1	1			1	1	0	0	0		0			0	1	0		1	0	0	0
GID6935951			0		0	0		0		0	0	1	1	1		1						1	1	1	1	1	1	1	1					1	0	0	0	0						0					0
GID6935952		1			1	1			1				0	0	0	0		0	0			0	0	0	0	0	0		0	0	0	0		0		1	1			1		0	1			1			1
GID6935963			1	1	1	1		1			0	1	1	1		1	1	1	1		1	1	1	1	1	1	1	1	1	1	1	1	1	1		1	1	1	1	1		1	1	1	1	1	1	1	0
GID6935965		1		1	1	1	1	1		1	0			1	1	1	1	1	1	1	1	1	1	1	1	1	1	1	1	1	1	1	1	1	1	1	1	1	1	1	0	1	1	1	1			1	0
GID6935968		1	1	1		1	1	1	1		0			1		1	1	1	1		1	1	1	1	1	1	1	1	1	1		1	1	1	1	1	1	1	1	1	0	1	1	1	1	1		1	0
GID6935970	0	0	0	0	0	0	0	0	0	0	0	0	0	0	0	0	0	0	0	0	0	0	0	0	0	0	0	0	0	0	0	0	0	0	0	0	0	1	0	0	0.5	0	1	0	0	1	0	0	0
GID6935972	1	1	1			1	1	1	1	1	0	0	0	0	0	0	0	0	0	0	0	0	0	0	0	0	0	0	0	0		0	0	0	0	0	0	0	1		0	0	1	0	1	0	0		1
GID6935973		1	0.5		1		1	1	1					0	0	0	0	0	0	0	0	0		0	0	0	0		0	0			0	0	1	0.5	0.5	0	0.5	0.5	0	0	1	0	1	1		0	0
GID6935986	1	1		1	1	1	1	1	1	1	1	0		0	0	0		0	0		0	0		0	0	0	0		0	0	1		0	0	1	0	0		1			0	1	0			0		1
GID6935987	1		1	1	1	1	1	1				0	0	0	0	0		0		1					0			0				0.5					0		1	1		0	1	0				0	0
GID6935992		1	1	1	1	1	1	1	1				1	1		1	1	1	1	1	1	1	0.5	0.5	1	1	0.5	1	1			1	1	1		1	1			1		0	1	1	1				1
GID6935993					1	1						1	1	1		1	1					1	1	1		1	1	1	1			1	1			1	1	1	1			0	1		1				1
GID6935994		0	0		0	0	0	0		0	0		0		0			0			0			0	0	0	0		0	0			0	0	1	0	0		0			0.5	1			1		0	0
GID6935998				1			0			0			0	0	0		0		0		0			0		0	0	0	0	0		0	0	0			1	1	1			0	1						1
GID6936002		1		1	1		0		0	0	0		1	1	1	1	1	1	1			1	1	1	1	1	1	1	1			1	1	1	1	1	1		1			0	1	0		1	0		1
GID6936020		1	1		1	1	1	1	1	1	0	0	0	0	0	0	0	0	0	0	0	0	0	0	0	0	0	0	0	0	0.5	0	0	0	1	1	1	1	1	1	0	0	1	0	0		0	0	0.5
GID6936023		1	1	1	1	1	1	1	1		0	0	0	0	0	0	0	0	0	0		0	0	0		0	0	0	0			0	0	0		1	1	1	1	1		0	1	0			0	0	0
GID6936024					1	1	1			1	0	0	0	0	0	0	0	0	0	0	0	0	0	0	0	0	0	0	0		0	0	0	0		1	1		1			0		0			0	0	0
GID6936049			1		1	1	1	1				1		1	1	1	0.5	1		1		1	1	1	1		1		1		1	1	1	1		1	1		1	1		0	1			1		0	0
GID6936054	1	1	1	1	1	1	1	1	1	1	0	0	0.5	0.5	0.5	0	0.5	0.5	0	0.5	0	0.5	0	0.5	0.5	0.5	0.5	0.5	0.5		0.5	0	0	0.5	1		0.5		1		0	1	1	0.5	1	1		0	0.5
GID6936055			1		1		0	0		0	0		0	0	0	0	0		0		0	0		0	0	0	0	0	0			0	0	0	0		0	1	1			0.5	1	1				0	0
GID6936058			1		1			1			1					1		1			1	1				1	1	1				1	1	1			1		1			0	1						1
GID6936065	1	1			1	1	1	1						1	1	1		1	1		1		1	1		1	1		1			1	1	1	1	1	1	1	1			0	1			1	0		1
GID6936066			1		1	1	1	1		1	1	1		1	1	1	1	1	1		1	1	1	1	1	1	1	1	1	1			1	1		1	1	1	1	1		0	1	0	1	0		0	1
GID6936073		1	1		1		1	1	1	1	1	1	0.5			1	1			1		1	0.5	1	1		0.5	1	1					1	1	1	1	1	1	1		0	1	0	1	0	0		1
GID6936079		1	1	1	1		0		1		0	1	1	1		1	1	1	1	1	1	1	1	1	1	1	1		1			1	1	1		1	1	0	1	1		0	1	0		1		0	0
GID6936087	1	1	1	1	1		0			0.5	0	1	1	1	1	1	0.5	1	1	1	1	1	1	1	1	1	1	1	1	1		1	1	1	1	1	1		1	1	0	0	1	0	0	1	0	0	0
GID6936089			1	1	1		0				0	1		1		1	1	1	1	1		1	1	1	1	1	1		1	1		1	1	1	1	1	1		1	1		0	1			1	0	0	0
GID6936091				1	1		1	1				0	0					0	0	0		0	0	0		0		0	0	0	0	0	0	0		1	1	1	1			0		0					1
GID6936094		1		1	1	1	1		1	1		0	0	0	0	0	0		0	0		0		0	0	0	0	0	0	0	0.5	0	0	0		1	1	1	1	1		0	1	0		1	0	0	1
GID6936095		1	1		1	1	1	1		1	0	1	1	1	1	1	1	1	1	1	1	1	1	1	1	1	1	1	1	1		1	1	1		1	1	1	1			0	1	0		1	0		1
GID6936096		1	1		1	1	1	1	1	1		1	1	1	1	1	1	1	1		1	1	1	1	1	1	1	1	1	1	1	1	1	1		1	1	1	1	1		0	1	0				0	1
GID6936098		1	1		1	1	1	1	1			1	1	1	1	1		1	1		1	1	1	1	1	1	1	1	1	1		1	1	1		1	1	1				0	1	0		1			1
GID6936102		1	1	1	1	1	1	1	1					1		1	1		1	1				1	1	1	1		1		1	1	1	1		1	1	1	1	1		0	1			1	0
GID6936103		1			1	1	1	1		1	0	1	1			1	1	1		1	1	1	1	1	1	1	1		1	1	1	1	1	1		1	1		1			0	1			1	0		1
GID6936106	0	1	1	1	1	1	0.5	1	0	0.5	0	0	0	0	0	0	0	0	0	0		0	0	0	0	0	0	0	0	0	0	0	0	0	1	1	1	1	0.5		0	0	1	0	0	1	0	0	0.5
GID6936111		1	1	1	1	0	0	0	0			1	1	1		1	1	1	1	1	1	1	1	1	1	1	1	1	1	1	1	1		1			0		0		0		1	0		1		0	0
GID6936116	1	1	1	1	1	1	1	1	1			1		1	1	1	1	1	1	1		1	1	1	1	1	1	1	1	1	1		1	1	0	0	0	0	0	0		0	1	0			0	0	0
GID6936128	1				1	1		1								1	1	1	1	1		1	1	1	1	1	1		1	1			1	1		0	0		0	0		0	1						1
GID6936131				1	1			1		1		0	0	0	0	0	0	0	0	0	0	0	0	0	0				0		0.5		0	0	0				0	0		0		0			0.5	0	0
GID6936142			1		0	0		0			0		1	1	1	1	1	0.5				1	1		1	0.5	1	1	0	1			1	0.5		0	0		0			0	1	0					1
GID6936143		1	1		1	1	1	1			0	0		0	0	0	0	0	0			0	0	0	0	0	0		0	0	0	0	0	0	1	1	1	1		1		0	1	0				0	0
GID6936144				1	1	1		1					0	0		0		0				0	0	0	0	0	0	0	0	0	0	0	0	0	1		1					0	1	0		1		0	0
GID6936145	1	1	1	1	1	1	1	1	1	1		0	0	0	0	0	0	0	0		0	0	0	0	0	0	0	0	0	0		0	0	0		1	1	1	1	1		0	1	0		1	0		0
GID6936147	1	1	1	1	1	1	0.5		0	0	0	1		1	1	1	1	0.5	0.5	1	1	0.5	1	1	1	1	1	1	1	0.5		1	1	1	1	1	0.5	1	1	1		0	0	0	1	0	0	0	1
GID6936148	1	1	1	1	1	1	1	1	1	1		1	1	1	1	1	1	1		1		1	1	1	1	1	1	1	1	1		1	1	1	1	1	1	1	1	1		0	1	0			0	0	1
GID6936156			1	1	1	1	1	1	1	1		1	1	1	0.5	1	0.5	1	0.5		1	1	1	1	1	0.5	1	1	1	1		0	1	1		1	1	1	1	1		0	1			1	0		1
GID6936157		1			1		0					0	1	1	1	1	1	1	1	1		1	1	1		1	1		0.5			1	1	1		1	1		1	1		0	0.5	0	1		0	0
GID6936162		1	1	1	1	1	1	1	1	1	0	1	1	1	1	1	1	1	1	1	1	1	1	1	1	1	1	1	1	1			1	1		1	1	1	1	1		0	1	0		1	0	0	1
GID6936166	1	1	1		1	1	1	1	1	1		1	1	1	0	1	1	1	1	1	1	1	1	1	1	1	1		0.5	1		1	1	1	1	1	1	1	1	1		0	1	0			0		1
GID6936221		1			1	1	1	1		0			0	0	0	0	0	0	0	1	0	0	1	0	0		0		0	0	0	0	0	0	1		0		0	0	0	0	0		1	0			1
GID6936223							1	1		0		0	0	0	0	0	0	0	0	1		0	0.5	0	0	0	0		0		0	0	0	0	1		0		0		1	0	1	0		1		0	0
GID6936230			0	0	0	0	0			0	0		1	1		1	1	1	1	1		1	1		1	1	1		1					1					0	0			0	0	1			0	0
GID6936240		0			0	0.5		1	0.5	0	0					1	1	1	1		1	1	1		1	1	1		1		1			1	0		0					0		1	1				1
GID6936273			1	1	1	1	1	1	1		0	0	0	0		0	0	0	0	0	0	0	0	0	0	0		0	0	0	0	0	0		1	1	1		1			0	1			1	0	0	0
GID6936286				1	1		1		1	1	0		0	0	0		0	0						0	0	0	0	0		0	0	0		0	0		0	1	1	1			0					0	0
GID6936326				1	1	1		1			0	0	0	0	0	0	0	0	0	0		0	0	0	0	0	0	0	0	0	0.5	0	0	0	1	0	0		1			1	1	1	1	1	1	0	0
GID6936336	1	1	1		1	1	1			1	0	1	0.5	1	0	1		0.5	1	1		0.5	1	1	0.5	1		1	0.5	0.5	0	0.5	0.5	1	1	0	0.5	0	1			1	1	1					0
GID6936362		1	1		1	1	1	1						0	0	0	0	0	0	0			0	0		0	0	0	0	0	0	0	0	0	0		0		0			0						0	0.5
GID6936367		1	1		1	1	1		1	1	0	0	0	0	0	0	0	0	0	0	0	0	0.5	0	0	0	0		0		0	0	0	0		1	1	1	1	1		0	1			1		0	0
GID6936368					1	1	1	1	1		0	0	0	0	0	0	0	0	0			0	1	0		0	0	0	0		0.5	0	0		1		0		1			0	1			1		0	0
GID6936371		1			1		0			1		0	0	0	0	0	0	0	0	0	0	0	0	0	0	0	0		0	0	0.5	0		0	1	1	1		1	1		0	1			1		0	0.5
GID6936383					1	1	1				0	0	0	0		0	0	0	0		0	0		0		0	0	0	0	0	0	0	0	0	1	1			1	1			1	0				0	0
GID6936384			1	1	1	1				1			0	0	0	0	0	0	0		0			0		0	0		0		1		0	0			1	1	1			0	1					0	0
GID6936392		1			1	1	1		1	1	0		0	0		0	0	0	0				0	0	0	0			0				0		1	1	1	1	1			0	1	0		1		0	0
GID6936437	1		1	1	1	1		1		1	0		0			0	0	0		1		0	0	0	0	0			0			0	0	0		1	1	1	1			0	1	0		1
GID6936438	1	1		1	1	1		1		1	0		0	0			0	0				0	0	0	0		0		0	0		0	0	0		1	0.5	1	1			0	1					0	0
GID6936439	1	1	1	1	1	1	1	1	1		0	0	0	0	0	0	0	0	0	1		0	0	0	0	0	0	0	0	0		0	0	0	1	1	1	1	1	1	0	0	1	0	0	1		0	0
GID6936440	1		1	1	1	1	1	1					0	0		0		0				0	0	0		0	0		0				0	0	1	1	1					0				1	0	0	0
GID6936441			0		0	0		0	0	0			0	0			0	0	0	0	0		0	0			0		0	0			0		0		0	0	0			0	0		1			0	1
GID6936466	1	1	1	1	1	1	1	1	1			0	0	0	0	0	0		0	0	0	0	0.5	0.5	0	0	0	0	0	0	0		0	0.5	0		0	0.5	0.5	0.5	0	0	1	0	0	1		0	0
GID6936467		1	1		1		1		1		0					0	0		0			0		0				0	0			0	0	0		1	1		1			0							0.5
GID6936469		1		1	1	1	1	1		1	0	0	0	0	0	0	0	0	0	0	0	0.5	0	0	0	0	0		0	0		0	0	0	1	1	1	1	1			0	1	0			0.5	0	0.5
GID6936474			1		1	1		1		1		0	0	0		0	0	0	0	0		0	0	0	0		0		0	0	0	0	0	0		0	0	1	1			0		0			0.5	0	0
GID6936492				1	1	1	1					1		1		1	1		1			1		1	1		1	1	1					1		1	1		1			0	1	0		1		0	0
GID6936493			1		1	0		0		0	0	1		1		1	1	1	1	1	1	1	1	1	1	1	1	1	1			1	1	1	0	0	0	1	0.5			0	1	0			0.5	0	0
GID6936496					1	0	0	0	0			1	1			1	1	1	1			1	1	1	1	1	1		1			1		1			0	1	1	1		0		0		1	1		0
GID6936523		1	1			1	1	1	1	1			1	1		1	1	1	1	1	1	1	1	1	1	1	1	1	1	1	1	1		1	1	1	1		1			0	1	0				0	0
GID6936526				1	1		0			1			1	1			1	1		1			1	1	1	1	1	1	1				1	1		1		1	1			0	1	0		1			0
GID6936529					1		0					1		1	1	1	1	1	1		1	1	1	1	1	1	1		1		1	1	1	1	1		1	1				0	1					0	0
GID6936530	1	1	1	1	1		0.5			1	0	1	1	1		1	1	1	1	1		1	1	1	1	1	1	1	1	1		1	1	1	1	1	1	1	1		0	0	1	0	0	1		0	0
GID6936533	1				1		0		1	1			1			1		1					1	1	1	1	1	1	1					1		1	1	1	1			0	1	0		1		0	0
GID6936536	1		1		1							0	0		0	0	0		0		0	0	0	0	0		0	0	0			0	0	0			0		0	0		0						0	0
GID6936537			1	1	1		0					0	0	0		0	0	0	0	0		0	0	0	0	0	0		0	0	1	0	0	0	1	1	1	1	1	1		0	1				0	0	0
GID6936542		1			1	1			1	1	0		1			1	1	1	1	1		1	1	1	1	1	1	1	1	1	1	1		1	1	1	1	1	1		1	0	1	0			0
GID6936543				1	1	1	1			1						1	1	1	1			1	1	1	1	1	1		1	1	1		1	1		1	1		1	1		0	1	0			0
GID6936544			1	1	1	1	1	1			0		1	1	1	1	1	1	1	1	1	1		1	1	1	1		1			1		1	1	1	1		1	1		0	1
GID6936572		1	1	1	1	1	0		1	1	0		0	0		0	0	0	0	0	0	0	0	0	0	0	0	0	0		0.5	0	0	0	1	1	1	1	1	1		0	1	0		1		0	0
GID6936575		0	0		0	0	0	0	0	0		0	0	0	0	0	0	0		0.5	0	0	0	0	0	0	0	0	0	0	0.5	0	0	0			1		0	0		0	0	0	1	0	0	0	0
GID6936589					1		1		1	1		0	0		0	0		0	0	0	0	0	0	0	0	0		0	0	0			0	0			0		1			0	0		1				1
GID6936595		1	1	1	1		0									0		0	0					0	0	0	0		0	0	0	0	0	0	1	1	1	1	1	1		0	0		1	0		0	0
GID6936614		1	1	1	1	1	1		1	1	0		0	0		0	0	0	0	0	0	0		0	0	0	0	0	0	0	0.5	0	0	0		1	1		1	1		0	0	0	1			0	1
GID6936618	1	1	1		1	1		1	1	1	0.5	0		0	0	0	0	0	0	0		0	0.5	0	0	0	0		0	0	0.5	0	0	0	1	1	1		1	1		0	0	0	1	0			1
GID6936686	0.5		1	1	1	0.5	0.5		0	0	0	0	0			0	0		0	0.5	0			0	0		0	0			0.5	0	0	0		1	0.5	0.5	0.5	0		0	0			1	0		1
GID6936696		1	1	1	1	0.5		0		0			0		0	0	0	0	0			0	0.5	0		0	0	0	0		0		0	0		1	1	1	1				1				0		0
GID6936770					1	1	1	1	1	1	0		0	0	0	0	0	0	0	0	0	0		0		0	0		0	0	0	0	0				0	0	0	0		0	1	0		1		0	0
GID6936792			1		1	1	1	1	1		0			0	0	0	0	0	0		0	0	0	0	0	0		0	0		0	0	0	0					1	1		0	1	0				0
GID6936795		1	1		1	1	1	1	1	1	0	0	0	0	0	0	0	0	0	1	0	0	0	0	0	0	0	0	0	0	0.5	0	0	0	0		0		1	1	0	0	1	0	0	1		0	0
GID6936812	1	1	1	1	1	1	1	1	1			0	0	0	0	0	0	0	0		0	0	0	0	0	0		0	0	0	0	0	0	0	0	0	0		0	0	1	1	1	1	1	1	1	1	0
GID6936896	1	1	1	1	1	1	1	1				0	0	0	0	0	0	0	0	0	0	0	0	0	0	0	0	0	0	0	0	0	0	0		1	1		0.5	0	1	0	1	0		1			0
GID6936903		1			1	1	1	1	1		0		1	1	1	1	1	1	1				1	1	1	1	1	1	1		1		1	1		1		0	0			1	1	1	1		0		1
GID6936921	1	1	1		1	1	1			1		0	0	0	0	0	0	0	0	0	0	0	0	0	0	0	0		0			0	0	0	1	1	1		1			0	0	0	1	0			1
GID6936933			1		1	1	1			1	0			1		1	1	1				1	1	1	1		1			1	1	1		1		1	1		0			0			1				0
GID6936939					1	1		1	1	1		1		1		1	1	1	1			1	1	1	1	1		1	1	1			1			1	1		1			0	0			0		0	1
GID6936969					1	1	1	1	1	1		0	0		0	0		0	0	0	0	0		0	0	0	0		0		0.5	0	0	0	0		0		1			0						0	0
GID6936974					1		1			1			0					0	0				0.5	0		0		0	0			0	0	0	1		0.5	0	1			0	1	0			0		0
GID6937034				1	1	1	1						1	0.5	1	1	1	1	1	1	1	1	1	1	1	1	1		1	1	1	1		1			1	1	1	1		0	1	0				0	0
GID6937035	1				1	1	1		1							1	1	1	1	1	1	1	1	1	1	1	1		1	1			1			1	1		1			0	1				0		1
GID6937070	1	1	1	1	1	1	1	1	0.5	1	0	0	0	0	0	0	0	0	0	0		0	0	0	0	0		0	0		0	0	0	0	1	1	1	0	0	0	1	1	1	1	1	1	1	1	0
GID6937088	1	1	1	1	0	0	0	0	0	0	0	0	0	0	0	0	0	0	0	0	0	0	0	0	0	0	0	0	0	0	0	0	0	0	0	0	0		0	0	0	0	1	0	0	1	1	0	0
GID6937090		1		1	0	0	0		0		0	0	0		0	0	0	0	0	0	0	0	0	0	0	0	0	0	0		0	0	0		0		0		0	0		0		0		1	0	0	0
GID6937092	1			1	0	0	0	0		0	0	0	0	0	0	0	0	0	0	0	0	0	0	0	0	0	0	0	0		0	0	0	0		0	0		0			0	1	0			1	0	0
GID6937136			1		1	1	1			1	0					0		0	0			0	0	0	0	0	0		0		0	0	0			1	1	0	0	0			1	0		1		0	1
GID6937215		1			1				0	0				1		1	1	1	1		1	1	1	1	1	1	1			1	1		1	1		1	1		1			0	1	0		1			1
GID6937250	0			1	1	1	1	1			0		0	0	0	0	0	0		0		0	0	0	0	0			0		0	0	0	0		0	0		0			0	1	0		1	1		0
GID6937284					1	1	1			1			0	0	0	0	0	0	0		0	0	0	0	0	0	0	0	0		0		0	0			0.5	1		1		0	0	0					1
GID6937313				1	1	1		1	1	1				0	0	0	0	0	0	0		0	0.5	0			0			0			0	0	1	1	1		1	1		0	1
GID6937321	1	1	1	1	1	1	1	1	1	1	1	1	1	1	1	1	1	1	1	1	1	1	1	1	1	1	1	1	1	1	1	1	1	1	1	1	0.5	1	1	1	1	0	1	0	1	0	0	0	1
GID6937384	1	1	1		1	0	0	0		0	1	0	0	0	0	0		0	0	0	0	0	0.5	0	0	0	0	0	0		0	0	0	0		1	1		1			0	0	0	1	0	0		1
GID6937396	1	1	1	1	1	1	1	1	1	1		0	0	0	0	0	0	0	0		0	0.5	0	0	0.5	0.5	0	0	0	0	0	0	0	0	1	1	1	1	1	1	0.5	0	1	0	0	1			0
GID6937398	1	1	1	1	1	1	1	1	1	1	0	0	0	0	0	0	0	0	0	0		0	0	0	0	0	0	0	0		0.5	0	0	0	1	1	1	1	1	1	1	0	1	0	0	1		0	0
GID6937400	1	1	1		1	1	1	1	1	1		0	0	0		0	0	0	0	0	0	0	0	0	0	0	0	0	0	0	0.5	0	0	0	1	1	1	1	1		1	0	1	0.5	0	1	0	0	0
GID6937415		1	1		1		1		1					1		1		1				1	1	1	1	1	1		1			1	1	1		1	1		1			0	1					0	0
GID6937420	1	1			1	0	0		0	0	0		1	1	1	1	1	1	1	1		1	1	1		1	1	1	1	1	1	1	1	1	1	1	1	1	1	1	1	0	1	0	0				0
GID6937457	1	1	1	1	1	1	1	1		1	1	0	0	0	0	0	0	0	0		0	0		0	0	0	0	0	0	0	0	0	0	0	1	1	1	1	1		1	0	1	0					1
GID6937486		1			1		0			1			0	0	0	0	0	0	0	0	0	0	0	0		0			0	0			0	0		0			0			1		1	1				0
GID6937489		1	1	1	1	1	1	1	1			0	0	0	0	0	0	0	0	0	0	0	0	0	0	0	0	0	0	0	0	0	0	0	0		0		0	0	0	0	0	1	1		1	1	0
GID6937491	1		1	1	1	1	1	1	1				0	0	0	0	0	0	0	0	0	0	0	0	0	0	0	0	0			0	0			0	0		0	0		0	0	0.5	1	1	1		0
GID6937493	1		1	1	1		0	0	1	1			0	0	0	0	0	0	0	0	0	0		0	0	0		0	0	0	0	0	0	0	0		0		0	0		1	1	1	1	1			0
GID6937494					1								0	0		0		0	0	0					0	0	0		0		0	0	0	0			0		0	0		1	1	1	1		1		0
GID6937507		1	1		1	1	1	1	1		1	0	0	0	0	0	0	0	0	0	0	0	0	0		0	0	0	0	0	0	0	0	0	1	0	0		0	0		0	1	0		1		0	0
GID6937509	1	1			1	1	1				1	0	0		0		0	0			0			0	0	0	0	0	0				0	0		1	1		0			0	1		1		1	0	0
GID6937511			1		1	1	1	1		1				0	0	0	0	0	0	0	0	0	0	0	0	0	0	0	0	0		0	0	0		0	0	0	0	0		0	1	0		1	0	0	0
GID6937512	1		1		1	1	1	1	1	1	1	0	0	0	0	0	0	0	0	0	0	0		0	0	0	0	0	0	0	0	0	0	0	1	1	0	0	0	0	1	0	1	0			0	0	0
GID6937550			1			1					0						0	0			0			0			0		0			0	0	0	1	1			1				1			1		0	0
GID6937551	1	1	1	1	1	1	1	1	1	1	0	0	0	0.5	0	0	0.5	0	0	0	0	0	0	0.5	0	0.5	0.5		0.5	0	0	0	0	0	1	1	1	1	1	1	0	0	0.5	0	0	1	0	0	0
GID6937552	1	1	1	1	1	1	1	1	1	1	0	0	0	0		0	0	0	0	0	0	0	0	0	0	0	0	0	0	0	0	0	0	0	1	1	1	1	1	1	0	0	1	0	0	1	0	0	0
GID6937553					1	1		1	1	1		0	0		0	0	0	0	0	0		0	0	0	0	0	0	0	0	0	0	0	0	0		1	1	1	1			0	1	0				0	0
GID6937555	1	1	1	1	0	0.5	0	0	0	0	0	1	0	1	1	0.5	1	0.5	1	1	0.5	1	1	1	1	1	0.5	0.5	1		1	1	1	1	1	1	1	1	1	1	0	0.5	1	1	0.5	1			0
GID6937557		1		1	0	0	0	0		0			1	1	1	1	1	1		1		1	1	1	1	1	1		1		1		1	1	1	1	1	1	1			1	1		1				0
GID6937564			1	1	1	1	1	1					0			0	0	0					0	0	0	0	0		0	0		0	0	0	1	1	1	1	1			0	1	0		1		0	1
GID6937565				1	0	0	0						1	1	1	1	1	0.5	1			1		1	1	0	1		1			1	1	1				1	0	0		1		1	1				0
GID6937591	1		1	1	1	1	1	1	1		0	0	0	0	0	0	0	0	0	0	0	0	0	0	0	0	0	0	0	0	0.5	0	0	0	1	1	1	1	1	1	0	0	1	0	0	1		0	0
GID6937596					0	0	0	0							0		0			0		0	0	0		0	0		0				0	0		1	0	0	0	0				0			0	0	0
GID6937638	1		1	1	1	1	1	1	1	1				1		1	1	1	1		1	1	1	1	1	1	1		1			1	1	1	1	1	1	1	1	1		0	1	0		1		0	0
GID6937679	1		1		1								1			1	1	1	1		1	1		1	1		1		1	1			1	1			0					0	1						1
GID6937680	1	1		1	1	1	1	1		1			1	1	1	1	1	1	1			1	1	1	1	1	1		0	0		1	0.5	1	0	1	0	0	1			0	1			1	0	0	1
GID6937748		1	1	1	1	1	1		1	1	1	0	0		0	0	0	0		1					0			0		0		0	0			1	1		0			0.5	0.5	0.5	1	0			0
GID6937749					1	1	1	1			1		0	0	0	0		0		0		0	0	0	0	0	0		0		0	0	0	0		0	0		0			1	0.5	0.5	1	0	0	0	0
GID6937750	1				1	1	1	1				0	0	0	0	0	0	0	0		0	0		0		0			0	0	0		0	0	0		0		0	0		0.5	0.5	1	1		0	0	0
GID6937754	1				1	1	1	1	1	1		0		0			0		0						0			0		0		0				1	0.5		0			1	0.5	0.5	1				0
GID6937810		1	1		1		0		0	0	0		0	0	0	0	0		0	0		0		0	0	0		0	0	0	0.5	0	0	0	1	1	1		1	1		0	1	0					1
GID6937831	1		0	0	0	1	1	1				0	0	0	0	0		0	0	1		0		0	0	0		0	0		0.5	0	0	0	0	0	0					0		0			0	0
GID6937846			1			1	1	1			0			1	1	1	1	1	1	1	1	1	1	1	1	1	1		1		1		1	1		1	1	1	1	1	0	1	1	1	1				0
GID6937850	0			0	0	0				0	0	1	1					1	1	1	1	1		1	1	1	1			1	1			1		1	1	1	1	1		0.5	1	0	1	1			0
GID6937851		1	1	1	1	1	1	1		1	0	1	1	1	1	1	1	1	1	1	1	1	1	1	1	1	1	1	1		1	1	1	1	1	1	1	1	1	1	0	0	1	0	0.5	1		0	0
GID6937855		1	1		1	1	1					1	1		1	1		1	1		1	1		1	1	1	1		1	1		1	1	1	1	1	1		1	1		0	1					0	0
GID6937856	1	1	1	1	1	1	1	1	1	1	0	1	1	1	1	1	1	1	1	1	1	1	1	1	1	1	1	1	1	1	1	1	1	1	1	1	1	1	1		0	1	1	1	1	1			0
GID6937857		1	1	1	1		1		1		0	1		1		1	1	1		1	1	1		1	1	1	1	1	1	1	1	1	1	1		1	1	1	1	1		1	1	1					0
GID6937860			1		1	1	1	1					1	1		1	1	1				1	1	1	1	1	1		1	1	1	1		1		1	1	1	1	1		0	1			1		0	0
GID6937863				1	1	1	1	1	1		0		1	1	1	1	1	1	1	1	1	1	1	1	1	1	1	1	1	1	1	1	1	1	1	1	1		1	1		1	1	1	1				0
GID6937864	1	1	1	1	1	1	1	1	1	1	0	1	1	1	1	1	1	1	1	1	1	1	1	1	1	1	1	1	1	1	1	1	1	1	1	1	1	1	1	1	0	1	1	1	1	1			0
GID6937866		1			0	0		0	0	0			0	0	0	0	0	0	0			0	0.5	0	0	0	0	0	0	0	1	0	0	0	1	1	1	1	1			1	1	1	1	1			0
GID6937867		1			1	1						1				1	1			1		1	1	1	1	1			1		1	1			1	1		1	1			0							0
GID6937869				1	1		1							1	1	1	1	1	1		1	1	1	1	1	1	1		1	1				1			1	1	1	1		1	1	1	1	1		1	0
GID6937870		1	1		1	1	1	1	1	1	0	1	1	1	1	1	1	1	1		1	1	1	1	1	1	1	1	1	1		1	1	1	1	1	1	1	1	1	0	1	1	1	1	1			0
GID6937922			1	1	1	1	1	1				0	0	0	0	0	0	0	0	0	0	0	0		0	0	0		0				0	0	1	1	1	0	1	1		0	1		1				1
GID6937923	1	1	1	1	1	1	1	1	1	1	0	0	0	0	0	0	0	0	0	0	0	0	0	0	0	0	0	0	0	0	0	0	0	0	0	0	0		0.5	0	1	0	1	0	0	1	0	0	0
GID6937939		1			1	1	1			1			0	0		0	0		0	0		0	0	0	0	0	0	0	0	0		0	0			0	0	0	0			0	1	0		1	1	0	0
GID6937970	1		1							0		1		1	1	1						1	1	1	1	1	1	1				1	1	1		0	0					0	1	0					1
GID6937974	1	1	1		1	1	1	1	0	0	1	1	1	1	1	1	1	1	1	1	1	1	1	1	1	1	1	1	1	1	1	1	1	1		0	0	0	0	0	0	0	1	0	1	0	0		1
GID6938021		1		1	1	1	1	1		1		1		1	1	1	1	1	1	1		1	1	1	1	1	1		1	1		1		1		0	0		0	0		0	1	0		1	0	0	0
GID6938022		1	1	1	1	1			1	1	0	1	1	1	1	1	1	1	1	1	1	1	1	1	1	1	1		1	1		1	1	1	1	0	0		0	0		0	1	0		1	0		0
GID6938027			0		0	1	1	1		1			1	1	1	1	1	1	1		1	1	1	1	1	1	1	1	1	1	1			1	1	0	0	1	1	1		0	1	0			0	0	0
GID6938054		0		0	0	0	0			0			0	0		0	0	0		0		0	0	0	0	0	0	0	0			0	0	0		0	0		0	0		0	1	0		1	0.5	0	0
GID6938070	1	1		1	1	1	1	1				0	0			0	0	0		0	0		0		0		0		0		0.5	0	0		1	1	0.5	1	1	1		0	0	0	1				0
GID6938072				1	1	1			1				0	0		0		0	0			0	0	0		0	0	0	0	0	0.5	0	0	0	1	1	1		1			0	1	0		1			1
GID6938098					1	1	1			1			0			0		0	0			0	0		0		0	0	0		0	0	0	0		1	1	1	1			0	1	0		1	0	0	0
GID6938099			1	1	1	1					0	0	0			0	0	0	0		0	0		0	0	0	0	0	0	0		0	0	0	1		1	1	1	1		0	1					0	0
GID6938116			1		1	1	1	1		1	0		0	0	0	0	0	0	0	0	0	0	0	0	0	0	0		0			0	0	0	1	1	1	1	1	1		0	1	0		1	0	0	0
GID6938124	1	1	1	1	1	1	1			1					0	0	0	0		0				0	0	0	0		0		0		0	0		1	1	1	1	1		0	1		1		0		1
GID6938141					1					1		0		0	0		0	0	0			0	0	0			0		0			0	0		1		0	1	1	1		0		0			0	0	0
GID6938142	1	1	1	1	1	1	1	1	1	1	1		0			0	0	0	0	1		0	0	0	0	0	0		0	0	1		0	0	1	0		1	1	1		0	1	0		1	0	0	0
GID6938147		1		1	1	1	1		1		0	0	0		0	0		0	0	0.5		0	0	0	0	0		0	0	0		0	0	0	1	1	1	1	1			0	1			1	1	0	0
GID6938149	1	1	1		1	1	1		1		0		0	0	0	0	0	0				0	0	0	0	0	0		0		0.5		0	0		0	0	1	0.5			0	1	0		1	1	0	0
GID6938150	1			1		1			1	1			0	0			0	0			0		0	0	0	0		0	0			0	0	0		1	1	1	1			0	1	0				0	0
GID6938152	1	1			1	1	1	1	1			0	0	0			0	0		0		0		0	0	0			0	0		0	0				0		0			0						0	0
GID6938153				1	1	1	1						0	0			0	0	0			0		0	0	0	0	0	0			0	0				0	0				0	1	0		1	0.5		0
GID6938177					1	0	1			1				1		1	1	1	1			1	1	1	1		1	1	1	1	1	1		1	0	0	1		1			0	1	0	1				1
GID6938202			1		1	1		1		1	1			1	1	1	1	1	1			1	1	1	1	1	1		1	1		1	1	1	1	1	1		0			0	1	0	1		0.5		1
GID6938209				1	1	1		1		1		1	1	1		1	1	1	1		1	1	1	1	1	1	1		1	1		1	1	1	1	1	1		0			0	1		1	0	1		1
GID6938275					1					0	0			1		1						1	1	1	1	1	1	1				1		1		1	1		1	1		0		0	1	0			1
GID6938279			0	0		1	1					1	0.5		0.5	0	0		1	1		1		0.5	1	0	1		0.5			0	1	1	1	1	0.5		1				1	0.5					0
GID6938280		1	1		1	1	1				0	1	1	1		1	0.5		1		0.5	1	1	1	1		1		1		1	1	1	1		1	1			1				1	1				0
GID6938285	1		1	1	1	1	1	1	1	1			1	1	1	1	1	1	1			1	1	1	1	1	1		1				1	1	1	1	1		1				1	1	1	1		1	0
GID6938304					1	1		1		1	0		1	1		1	1	1	1			1	1	1	1	1	1	1	1	1			1	1	1	0	0	0	0			0	1	0		1	0		0
GID6938320					1	1		1		1			1	1				1			1	1	1	1	1	1	1	1		1				1			1			1		0	1					0	0
GID6938324			1			1	1							1		1	1	1	1	1		1		1	1	1					1		1	1	1	1		1				0	1	0				0	0
GID6938333					1		0						1	1		1		1	1	1		1	1	1		1	1		1			1	1	1				1	1			0	0	0					0
GID6938334		1				1	1			1		1	1	0		0.5	1	0.5			1	1	1		0.5	1	0.5		0.5			1	1	0.5		0	0.5		1			0		0			0		0
GID6938348			1							0			1	1		1	1		1			1	1	1	1	1	1		1		1			1	1		0.5		0	0	1	0	1	0		1			1
GID6938395		0			1	1	1	1	1	1		0	0	0	0	0	0	0	0	0	0	0		0		0	0		0		0	0	0	0	0	1	0	1	0	0		0	1	0		1	0		0
GID6938415	1			1	1		1	1	1	1	1		0	0	0	0	0	0	0		0		0	0	0		0		0	0	0	0	0	0		0	0	0	0	0	0			0			1	0	0
GID6938429					1	1	1	1		1			0	0	0	0		0		0		0		0		0	0		0	0				0			1					0	1						1
GID6938438		1	1		1	1		1		1		1	1	1		1	1	1	1	1	1	1	1	1	1	1	1	1	1	1	1	1		1	1	1	1		0	0	1	0	0		1	0			1
GID6938445					1								1			1		1				1	1		1	1	1		1					1		1	1						1					0	0
GID6938448	1		1		1	1	1	1		1	1	1		1		1	1	1	1	1		1	1	1	1	1	1	1	1	1			1	1			0	1	1			0	1	0	1		0	0	1
GID6938450		0	0	0	0	1		1	1	1		0	0	0	0	0		0	0		0	0	0	0		0	0	0	0	0	0.5	0	0	0		0			0	1	1	0	1				0	0	0
GID6938483		1	1	1	1		0						1	1		1	1	1	1			1	1	1	1	1	1		1	1		1	1	1					0		1	0		0		1	0	0
GID6938484	0	1	1	1	1		0			1	0	1	1	1	1	1	1	1	1	1	1	1	1	1	1	1	1	1	1	1		1	1	1	1	1	1	0	0		1	0	1	0	0	1	0	0	0.5
GID6938531	0	1	1	1	1	1	1	1	1	1		0	0	0	0	0	0	0	0	1	0	0	0.5	0	0	0	0	0	0	0	0	0	0	0	0	0	0		0	0	1	0	1	0	0	1		0	0
GID6938535	1	1	1	1	1	1	1	1	1	1		1	1	1	1	1	1	1	1	1	1	1	1	1	1	1	1	1	1	1	1	1	1	1	1	1	1	0	1	1	0	0	1	0	0	1		0	0
GID6938547		1			1	1		1		1	0		0	0	0	0		0	0	0	0	0		0	0	0	0		0	0		0	0	0	0	1	0			0		0	1			1		0	0
GID6938550				1		1	1	1		1	0	1		1		1		1	1	1		1		1	1		1			1		1		1	1		1		1	1		0	1	0					0
GID6938551	1	1	1	1	1	1	1	1		1		1	1		1	1		1	1			1	1	1	1	1	1		1		1			1		1	1	1		1		1			1	1		1	0
GID6938554	0		1		1	1	1	1		1						0		0		0		0	0	0	0	0		0	0	0		0	0	0	0		0	0		0	1	0	1	0			0	0	0
GID6938555		1		1	1	0	0	0		0		0	0	0	0	0	0	0	0	1	0	0	0	0	0	0	0	0	0	0	0.5		0	0		0	0	0	0	0	0	0	1	0.5	1		1		0
GID6938562	1	1	1	1	1	1	0		0	0			1	1	1	1	1	1	1			1	1	1	1	1	1		1	1	1	1	1	1	1	1	1		0			0	0	0		1	0		0
GID6938573	1	1		1	1	1	1	1		1	0	0	0	0	0	0	0	0	0	0		0	0	0	0	0	0		0	0			0	0		0.5	0.5		0			0	1	0		1		0	0
GID6938585	1	1	1	1	1	1	1	1		0.5	0	0	0	0	0	0	0	0	0	0	0	0.5	0.5	0	0	0	0	0	0	0	0	0	0	0	1	1	1	1	1	1	1	0	1	0	0	1	0	0	0
GID6938611		1			1	1	1					0	0		0	0	0	0		1		0			0			0				0					0		1				1					0	0
GID6938628	0	0	0	0.5	0	0	0		0	0	0	0	0	0		0	0	0		1	0				0			0	0	0		0			0	0	0		0	0	0	0	1	0	0	1		0	0
GID6938630		0	0	0	0	0	0	0	0	0		0	0	0	0	0	0	0		1					0			0	0	0		0			0	0	0		0	0		0	1	0		1	0	0	0
GID6938658		0	0	0	0	0	0	0		0	1		0			0	0	0	0	1		0	0	0	0	0	0	0	0			0	0	0	0		0	0	0			0	1				0	0	0
GID6938671		1	1	1	1	1	1	1	1		0	0	0	0	0	0	0	0	0	0	0	0	0.5	0	0	0	0	0	0	0	0.5	0	0	0	1	1	1	1	1		0	0	1	0	0	1	0	0	0
GID6938691				1	1		1	1	1	1	0	0		0	0	0	0	0	0	0	0	0	0.5	0		0	0		0	0	0.5	0	0	0		1	1		1	1	1	0	1	0		1	0		0
GID6938702	1	1		1	1	1	1	1		1	0	0	0	0		0	0	0	0	0		0	0.5	0	0	0	0	0	0	0	0	0	0	0	0		0.5	1	1	1		0.5	1	1		1	0	0	0
GID6938706	1	1	0.5	0.5	0.5	1	1	1			0	0	0	0	0	0	0	0	0	1	0	0	0.5	0	0	0	0	0	0	0	0.5	0	0	0	1	1	1	1	1	1		0	1	0		1		0	0
GID6938711	0	1	1	1	1	1	0		0	0	0	1	1	1	1	1	1	1	1	1	1	1	1	1	1	1	1	1	1	1	1	1	0.5	1	1	1	1	1	1	1	1	0	1	0	0	1	0	0	0
GID6938713				1	1		0		0	0		1	1	1	1	1	1	1	1			1	1	1	1	1	1	1	1			1	1	1	1	1	1		1			0	1	0				0	0
GID6938714			1	1	1	1	1			0		0		0	0	0		0	0	0	0	0	0.5	0	0	0	0	0	0	0		0	0	0	1	1	1	1	1			0.5	1	1	1	1	1		0
GID6938715	1				1	1		1			0	0	0	0		0	0	0	0	0			0	0	0	0	0	0	0	0	0	0	0	0	0	0	0	0	0	0		0.5	1	0					0
GID6938721	0.5	1	1	1	1	1	1	1		1	0.5	0	0	0	0	0	0	0.5	0	0.5	0	0	0.5	0	0	0	0.5	0	0	0	0.5	0	0	0	0.5	0.5	0.5	1	1	1	1	0	1	0	0	1	0.5	0	0
GID6938725	1	1	1	1	1	0	0	0		0		0	0	0	0	0	0	0	0	1		0	0	0	0	0	0.5	0	0		0	0	0	0	0		0	0	0	0		0	1	0			0	0	0
GID6938726	1	1	1		1	1	1	1		0	0	0	0	0	0	0	0	0		1					0			0		0		0			0	0	0	0	1	1	0	0	1	0	0	1	0		0.5
GID6938728	0	0	0			0	0.5	0.5	0.5			0		0	0	0	0	0	0	1		0	0	0	0	0		0	0		0	0	0	0	0	1	0		0	0	0	0	1	0	0	1	0.5	0	0
GID6938732		1	1		1	1	1	1	1		1	0	0	0	0	0	0	0	0	0	0	0	0.5	0	0	0	0		0	0		0	0	0	1	1	1	0	0	0	0	0	1	0	0	1		0	0
GID6938749	1		1		1	1		1	1		0		0	0	0	0	0	0	0	0.5		0	0	0		0	0	0	0	0		0	0	0		0	0		0	0		0.5	1	1		1		0	0
GID6938770	1		1		1	1	1	1		1				0	0	0	0	0	0	0	0		0	0	0	0		0	0		0	0	0	0	1	1	1		1	1	1	0.5	1	1			0		0
GID6938774		1	1	1	1	1	1	1		1		1	1	1	1	1	1	1	1	1	1	1	1	1	1	1	1		1		1	1	1	1	1	1	1		1	1		0	1				0		1
GID6938783		1	1	1	1	1	1	1	1	1	0		1	1	1	1	1	1	1	1	1	1	1	1	1	1	1	1	1	1	1	1	1	1	1	1	1	1	1		1	0	1	0	0	1	0	0	0
GID6938799		1	1	1	1	1	1	1	1	1	0	0	0	0	0	0	0	0	0	0	0	0	0.5	0	0	0	0	0	0	0	0.5	0.5	0	0	1	1	1	1	1	1	1	0	1	0	0	1	0	0	0
GID6938802	0	1	1	1	1	1	1	1	1	1	0	0	0	0	0	0	0	0	0	1	0	0	0.5	0	0	0	0	0	0	0	0	0	0	0	0	0	0.5		0		1	0	1	0	0	1	0	0	0
GID6938803	0	1	1		1	1	1	1	1	1	0	0	0	0	0	0	0	0	0	1	0	0	0.5	0	0	0	0	0	0.5			0	0	0	1	1	1	1	1	1	1	0.5	1	0.5	0	1		0	0
GID6938804			1		1	1	1	1			0		0	0	0	0		0	0	1	0	0	0.5	0	0	0	0	0	0		0	0	0			1	1	1	1			1	1				0	0	0
GID6938818	1		1		1	1	1	1				0	0		0	0	0	0	0		0	0	0.5	0	0	0	0		0	0	0.5	0	0	0	1	1	1	1	1			0.5	1	1		1	0	0	0
GID6938828		1			1					0	0	0	0	0	0	0	0	0	0		0	0	0	0	0	0	0	0	0	0	0.5	0	0	0		1	1		1	1	0	0	1	0		1			1
GID6938833		1	1	1	1					0			0	0		0	0	0	0	1		0		0	0	0	0	0	0		0	0	0	0		1	1		1			0	1	0					1
GID6938834		1	1		1				0	0		1	1	1		1	1	1	1	1		1	1	1	1	1	1	1	1			1	1	1		1	1	1	1			0	1	0		1	1	0	0
GID6938837	0	1	1	1	1		0		0	0	0			1	1	1	1	1	1	1	1	1	1	1	1	1	1	1	1	1			1	1	1	1	1	1	1		1	0	1	0	0	1	1	0	0
GID6938839	1						0		0					0		0	0	0		1	0	0	0	0	0	0		0	0			0	0	0			1			1		0	1
GID6938840				1	1		0				0		0	0		0		0				0	0	0		0		0	0	0	1	0	0	0		1	1		1	1		0	1	0					1
GID6938841					1		0		0				0	0		0	0	0	0	1		0	0	0	0	0	0			0	0.5	0	0	0			1	0	1			0	1	0
GID6938842			1		1					0		0		0	0	0	0	0		1		0	0	0		0						0	0			1		0	1			0	1						1
GID6938851		1	1	1	1	1	1	1	1	1	0	1	1	1	1	1	1	1	1		1	1	1	1	1	1	1	1	1	1	1		1	1	1	1	1	1	1	1	0	0	1	0	0	1		0	0
GID6938855	0	1	1	1	1	1	1	1		1	0		0	0	0	0	0	0	0	0	0	0	0.5	0	0	0	0	0	0	0	0.5	0	0	0	0		0		0	0	1	0	1	0	0	1		0	0
GID6938863	1	1	1	1	1	1	1	1	1		0	1	1	1			1	1	1	1	1	1	1	1	1	1	1	1	1	1	1	1	1	1	1	1	1	1	1		0	0	0	0	1		0		1
GID6938866					1	1	1				0	1	1	1	1		1	1	1	1		1	1	1	1	1	1	1	1	1				1		1	1	1	1			0	0		1		0		1
GID6938868		0		0	0	0		0		0	0		0	0	0			0		1					0			0	0	0		0					0		0			0	1	0			0		0
GID6938886		1	1	1	1	0.5	0.5	1	1	0.5		0	0	0	0	0	0	0	0	0	0	0	0.5	0	0	0	0	0	0	0	0.5	0	0	0	1	1	0.5	1	1	1	1	0	1	0	0	1	0	0	0
GID6938888		1	1	1	1	1	1			1			0	0	0	0	0	0	0	0	0		0.5	0	0		0	0	0		1	0	0	0	1	1	1		1			0	1	0				0
GID6938891	0	1	1	1	1	1	1	1	1	1	0	0	0	0	0	0	0	0	0	0	0	0	0.5	0	0	0	0	0	0	0	0.5	0	0	0	1	1	1	1	1	1	1	0	1	0	0	1		0	0
GID6938911	0				1	1	1	1		1		0	0	0	0	0		0		0	0		0	0	0	0			0	0		0.5	0	0			0		0	0		0	1	0		1		0	0
GID6938912	0	1	1	1	1	1	1				0	0	0	0	0	0	0	0	0	0		0		0	0	0	0	0	0	0	0	0	0	0	0		0	0	0	0		0	1	0		1	0.5	0	0
GID6938933		1	1	1	1		0.5		1	1		1	1	1	0		1	1	1	1	0.5	1	1	1	1	1	1		1		1	1	1	1	1	1	1		0	0		0	1	0			0	0	0
GID6938934		1	1	1	1	1	0.5	0.5	1		1		1	1	1		1	1	1		1	1	1	1	1	1	1	1	1	1		1	1	1	1	1	1		0	0		0	1	0		1	0.5	0	0
GID6938937		1	1		1	1	1	1	1	1	0	1	1	1			1	1		1	1	1	1	1	1		1	1	1	1	1	1	1	1	1	1	1	0	0	0		0	1			1	1	0	0
GID6938938	1	1	1		0.5	0	0	0	0	0	0	0	0	0	0	0	0	0	0	1	0.5	0	0	0	0	0.5	0	0	0	0	0	0	0	0.5	0	0	0	0	0	0	1	0	1	0	0	1		0	0
GID6938939	0	1		1	1	0	0		0	0			0	0	0	0	0	0		1		0	0	0	0	0	0		0	0	0	0	0	0	0	0	0	0	0	0		0	1	0			1	0	0
GID6938947	1	1	1	1	1	1	1	1		1	0	0	0	0	0	0	0	0	0	0	0	0	0	0	0	0	0	0	0	0	0.5	0	0	0	1	1	1	0	0	0	0	0.5	1	0.5	0	1	0	0	0
GID6938973	0	1	1	1	1	1	1	1	1	1	0.5	1		1		1	1	1	1	1	1	1	1	0.5	1	1	1	1	1	1		1	1	1	0	0	0		0	0	0	0	1	0	0	1	0.5	0	0
GID6939127	1	1	1	1	1	1	1	1		1		0	0.5	0	0	0	0	0	0		0	0	0	0	0	0	0	0	0	0	0.5	0	0	0	1	1	1		0		1	0	1	0	0	1	0	0	0
GID6939168		0	0	0	0	0	0	0	0	0			0	0	0	0	0	0		1					0					0		0			0	0	0	0	0	0	0	0	1	0	0	1		0	0
GID6939181		1	1	1	1	1	1	0.5		0		0.5	0	0	0	0.5	0	0	0		0	0.5	0	0.5	0	0	0.5	0	0.5	0	0.5	0	0	0.5	0	0	0	1	0		1	0	0	0	1				1
GID6939187		1	1	1	1	1	1	1	1		1	0	0	0		0	0	0	0		0	0	0.5	0	0	0	0		0		0.5	0	0	0	0	0	0		0	0	0	0	1	0	0	1	0	0	0
GID6939335	1	1	1		1	1	1	1			0	1	1	1		1	1	1	1	1		0.5	1	1	1	1	1	1	0.5	1		1	1	1	1	0	0		0.5	0		0	1	0	0	1			0
GID6939343	0	1	1	1	1	1	1	1		1	0	1		1		1	1	1	1	1		1	1	1	1	1	1	1	1	1		1	1	1	1	1	1		0		0	0	1	0	0				0
GID6939379	1	1	1	1	1	1	1	1		1		1		1		1	1	1	1	1		1	1	1	1	1	1	1	1		1		1	1	1	1	1	1	1	1	0.5	0	1	0.5	0.5	1			0
GID6939407	1		1	1	0	0.5	0	0		0	0	1	1	1	1	1	1	1	1	1		1	1	1	1	1	1	1	1	1		1	1	1	0	0	0		0	0	0	0	1	0	0	1		0	0
GID6939490		0	0	0	0	0	0	0	0	0	0	0	0	0	0	0	0	0	0	0	0	0	0	0	0	0		0	0	0	0	0	0	0	0	0	0	1	0		1	0	1	0	0	1			0
GID6939637	1		1		1	1		1			0		0	0		0	0	0	0			0	0	0	0	0.5			0		0.5	0	0	0	1	1	1	1	1		0	0	1	0	0			0	0
GID6939648	1	1	1	1	1	1	1	1		1	0	0	0	0		0.5	0	0	0	0	0	0	0	0	0	0	0	0	0	0	0.5	0	0	0	1	1	1	1	1		0	0	1	0	0	1		0	0
GID6939667		0	0	0	0	0	0		1	1		0	0	0	0	0	0	0	0	0	0	0	0	0	0	0		0	0	0	0	0	0	0	0	0	0	1	0		1	0	0	0	1	0			1
GID6939669	0.5	0.5	0	0	0	0.5	0	0.5		0		0	0	0	0	0	0.5	0	0	0	0	0.5	0.5	0	0	0	1	0	0.5		1	0	0	0.5	0	0	0	1	1		0	0	0	0	0.5	0			0.5
GID6939771		1	1	1	1		1	1	1		0	1		1	1	1	1		1			1	1	1		1		1				1		1	1		1	1	1	1		0	1	0	0	1		0	0
GID6939791	0	1	1	1	1	1	1	1	1	1		1	1	1		1	1	1	1	1	1	1	1	1	1	1	1	1	1	1		1	1	1	0	0	0		0		0	0	1	0.5	1	1	1		0
GID6939837			1			1					0	0	0	0		0	0	0	0	0		0	0.5	0	0	0	0	0	0		0	0	0	0		1	1		1	1		0	1						0
GID6939838	0	1	1		1	1	1	1	1	1	0	0	0	0	0	0	0	0	0	0	0	0	0.5	0	0	0	0		0	0	0.5	0	0	0	1	1	1	1	1		1	0	1	0	0	1	0	0	0
GID6939839			1	1	1	1	1	1	1		0	0	0	0	0	0	0	0	0	0		0	1	0	0	0	0		0		0.5	0	0	0		1	1	1	1			0	1	0			0	0	0
GID6939840			1				1	1		1	0	0	0	0	0	0	0		0	0		0	0				0			0	0.5	0	0	0	1	1		1	1	1		0	1	0				0
GID6939842		1	1	1	1	1	1	1		1	0	0	0	0	0	0	0	0	0	0		0	0.5	0	0	0	0	0	0	0	0.5	0	0	0	1	1	1	1	1			0	1	0	0	1	0	0	0
GID6939845		1		1	1	1	1			1				0		0							0	0	0	0	0	0	0			0		0					1			0.5	1					0	0
GID6939864	0.5	1	1	1	1	1	1	1	1	1		1	1	1	1	1	1	1	1	1	1	1	1	1	1	1	1	1	1	1	1	1	1	1	1	0.5	0.5	1	1	1	0.5	0	1	0	0	1	0	0	0
GID6939881			1	1	1	1	1	1					1	1	1	1	1	1	1		1	1	1	1	1	1	1	1	1				1	1			0	1	1	1	1	0	1	0		1			0
GID6939896	0		0		0	0		0	0	0	0	0	0	0		0	0		0			0	0	0	0			0	0	0			0	0	0		0		0	0		0	1	0.5		1			0
GID6939899	0	1	1	1	1	1	1	1	1	1	0	0	0	0	0	0	0	0	0	0	0	0	0.5	0	0	0	0	0	0	0	0.5	0	0	0	1	1	1	1	1	1	1	0	1	0	0		0	0	0
GID6939900	0	1		1	0.5	1	1		1	1	0	0	0	0	0	0	0	0.5	0	0		0	1	0	0	0	0		0	0		0	0	0		1	1	1	1		1	0	1	0		1	0	0	0
GID6939902	0	1	1	1	1	1	1	1		1	0	0	0	0	0	0	0	0	0	0	0	0	0.5	0	0	0	0	0	0	0	0.5	0	0	0	1		1	1	1			0	1			1		0	0
GID6939903		1		1	1		1	1		1	0	0		0	0	0	0	0.5	0		0	0.5	0.5	0	0	0.5		0	0	0	1	0	0	0	1	1	1	1	1	1	1	0	1	0			0		0
GID6939904					1	1	1		1	1	0	0	0	0	0	0	0	0	0			0	0.5	0	0		0.5	0	0	0	0.5	0	0	0			1		1			0	1	0			0	0	0
GID6939917					1	0		0		0		0	0	0	0	0	0	0.5		1					0			0		0	1				0		0	0	0			0	1	0		1			0
GID6939919		1			1	1	1	1	1		1	0	0	0	0	0	0	0	0		0	0	1	0	1	0		0	0			0	0	0		0	0		0			0	1				0		0
GID6939929	0	1	1	1	1	1	1	1	1	0	0	0	0	0	0	0	0	0.5	0	0	0	0	0.5	0	0	0	0	0	0	0	0.5	0	0	0	1	1	1	1	1	1	1	0	1	0	0		0	0	0
GID6939932		1			1	1			1	1		0	0		0	0		0	0			0	0	0		0	0	0			0.5		0				0		0			0		0			1		0
GID6939938	1	1	1	1	1	1	1	1	1	1	0	0		0	0	0	0	0	0	0	0	0	0.5	0	0	0	0.5	0	0	0	0	0	0	0	1	1	1	1	1	1	1	0.5	1	0.5	0	1		0	0
GID6939941	0	1	1	1	1	1	1	1	1	1	0	0	0	0	0	0	0	0	0	0	0	0	0.5	0	0	0	0	0	0.5	0	0.5	0	0	0	1	1	1	1	1	1	1	0.5	1	0.5	0	1	0	0	0
GID6939945		1	1		1	1	1	1		1			0		0	0	0	0	0			0	0.5	0	0	0	0		0				0	0	1	1	1	1	1			0	1			1		0	0
GID7044340		1	1		1	1		1	1	1		0	0	0	0		0	0	0	1		0	0.5	0	0	0	0		0	0	0		0	0		1	1	1	1			1	1	1		1	1		1
GID7044357	1	1	1	1	1		0			0	0	1	1	1	1	1	1	1	1	1	1	1	1	1	1	1	1	1	1	1	1		1	1	0	0	0	1	1	1	1	1	1	1	0	1			1
GID7044358		1	1	1	1	1	1	1	1				0.5	0.5	0.5	1	0	1	1	1		0.5	1	0.5	1	1	0.5		0.5	1	0	1	1	0.5		1	1	0	1	1	1	0	1	0			0		0
GID7044470					1	1		1					0		0	0		0		1					0			0									0		0			0.5	1	1					0
GID7044472			1			1	1	1	1	1			0	0	0	0	0	0		1			1	0	0			0			1	0	0	0			0		0		0	0.5	1					0	0
GID7044515	1	0	0	0	0	0		0		0	1	0	0	0	0	0	0	0		1					0			0	0	0		0			0	0	0	0	0	0	1	0	1	0	1	1	0.5	0	0
GID7044516		0	0	0	0	0	0			0		0	0	0	0	0	0	0							0			0	0	0		0			0	0	0	0	0			0	1	0	0	1		0	0
GID7044536	1	1	1		1	0	0	0		0	1	1	1	1	1	1	1	1	1	1	1	1	1	1	1	1	1	1	1	1		1	1	1	1	1	1		0	0	0	0	1	0	0	1	1	0	0
GID7044583				1	1					0	0		1	1		1	1	1	1		1	1	1	1	1	1	1	1	1		1	1	1	1	0	0.5	0		0	0	1	0	1	0	1	1	0		0
GID7044679					1	1	1	1			0	0		0	0	0		0	0	0	0	0	0.5	0	0	0	0	0	0		0	0	0	0	1		1	1	1	1		0	1					0	0
GID7044689	1	1	1	1	1	1	1	1		1		1	1	1		1	1	1	1	1	1	1	1	1	1	1	1	1	1				1	1		0	0		0	0	1	0	1	0	0.5	1	1	0	0
GID7044766			1		1	1	1	1	1	1	0		0	0	0	0	0	0	0	0	0	0	0.5	0	0	0	0	0	0	0	0.5	0	0	0	1	1	1	1	1	1	1	0	1	0	0	1	0	0	0
GID7044800		0	0		1	1	1	1	1	1	1	0	0	0	0	0	0	0		1		0			0			0	0	0		0			0		0	1	0	0	0	0	1	0	0			0	0
GID7044811	0	0.5	0.5	0.5	0.5	0.5	0.5	0.5	0.5	0.5	0	0	0	0	0	0	0	0	0	0	0	0	0	0	0	0	0	0	0	0	0	0	0	0	0	0	0	0	0	0	0	0	1	0	0	1	1	0	0
GID7044812	1	1	1			1	1	1					1	1			1	1	1	1		1		1	1	1	1	1				1		1			0		1	0		0	1						0
GID7044814		1	1	1	1	1	1	1	1	0			0.5	1	1	1	1	1	1	1	1	1	0.5	0.5	1	1	1	0.5	1	0	0.5	1	0.5	1	0	1	0.5	1	1	1	0	0	1	0	0	1	0	0	0
GID7044828	1		1	1	1	1	1	1			0			1	1	1	1	1	1		1	1	1	1	1	1	1	1	1	1		1	1	1		0	0		1	1		0	1	0				0	0
GID7044885	0	1	1		1	0	0		0	0	0	1	1	1	1	1	1	1	1	1	1	1	1	1	1	1	1	1	1	1		0.5	0.5	1	0.5	1	1	0	1		0	0	1	0	0	1		0	0
GID7045003			1	1	1	1	1		1	1	0	0	0	0		0	0	0	0		0	0	1	0	0	0	0	0	0	0	0.5	0	0	0	1	1	1		0		0	0.5	1	1		1		0	0
GID7045042			1	1	1	1	1	1	1	1	0		0			0	0	0	0	0		0	0.5	0	0	0	0	0	0		1	0	0	0	0	0	0		0	0	0	0.5	1	0.5		1		0	0
GID7045044				1	1	1	1			1	0		0	0		0		0	0	0	0	0	0.5	0	0	0	0	0	0	0	1	0	0	0		0	0		0	0		0.5	1	0.5		1	0	0	0
GID7045112	0	1	1	1	1	1	1	1	1		0		0	0	0	0	0	0	0		0	0	0.5	0	0	0	0		0	0	0	0	0	0	1	1	1	1	1	1	1	0	1	0		1	0	0	0
GID7045116	0	1	1	1	1	1	1	1	1	1	0	0	0	0	0	0.5	0	0	0	0	0	0	0.5	0	0	0	0	0	0	0	0.5	0	0	0	1	1	1	1	1		1	0	1	0	0	1	1	0	0
GID7045143					1		1	1				0	0	0		0		0		1		0		0	0	0	0	0		0			0	0			0	0		0		0		0				0	0
GID7045155	1	1	1		1	1	1	1	0.5	0.5	0	0	0	0	0	0	0	0	0	1	0	0	0	0	0	0	0	0	0	0	0	0	0	0	0.5	0	0	0	0.5	0.5	0	0	1	0	0	1	0	0	0
GID7045240	0	0.5	0.5	0.5	0.5	1	1	1	1	1	0	0	0	0	0	0	0	0	0	0.5	0	0	0	0	0	0	0	0	0	0	0	0	0	0	1	0	0	0	1		1	0.5	1	0.5	0	1		0	0
GID7045243	0	1	1	1	1	1	1	1	1	1	0	0			0	0	0	0	0	0	0	0	0.5	0	0	0			0	0	0.5	0	0	0	1	1	1	1	1	1		0.5	1	0.5		1		0	0
GID7045271	1	1	1	1	1	0.5	0.5	0.5	1	0.5	0	1	1	0.5	0	0.5	0.5	0.5	0.5	0.5	1	0.5	0.5	0.5	1	0.5	0.5	0.5	1	1	0.5	1	0.5	0.5	1	1	1	1	1	1	0	0.5	1	0.5	0	1	0	0	0
GID7045298			1		1	1	1	1		1	0	1	1	1	1	1	1	1	1	1	1	1	1	1	1	1	1	1	1	1	1		1	1		1	1	1	1			0	1	0			0	0	0
GID7045334		1			1	0		0		0	0	0	0	0		0	0								0			0		0					0	0	0		0			0	1	0				0	0
GID7045355		1			0.5	0.5	0		1	0	0	0	0	0		0	0	0		1					0			0	0	0		0					0			1		0	1	0			0.5	0	0
GID7045496					1	1	1	1	1	1	1		0	0	0	0		0		1			1		0			0	0	0		0				0	0	0	0	0		0	1	0				0	0
GID7045647	1		1	1	1	1		1		1		1		1		1		1	1	1	1	1			1	1		1	1				1	1		0			0	0		0	1	0					0
GID7045691			0	0	0	0	0	0	0		0	1	1				1	1	1		1	1	1	1	1	1	1		1				1	1				1	1			0	1				0		0
GID7045777					1	1		1	1			1		1		1	1	1	1	1	1	1	1	1	1	1	1		1				1	1		1	1		1			0	1	0		1		0	0
GID7045950	1	1	1		1	1	1	1		1	0	1	1	1	1	1	1	1	1	1		1	1	1	1	1	1	1	1	1	1	1	1	1	0	0	0	1	0.5	0.5	0	0.5	1	0.5	0	1	0	0	0.5
GID7046099	1		1	1	1	1	1	1	1	1	0	1	1	1	1	1	1	1	1	1	1	1	1	1	1	0.5	1	1	1	1		1	1	0.5	1	1	1	1	1	1		0	0	1	1	1		1	0
GID7046102					1	1	1		1			1		1			1	1	1		1	0.5		1	1	1	1			1		1		1		1	1		1	1		0	0		1				0
GID7046110			1	1	1		0			0	0	0		0	0	0	0			0		0	0	0		0			0		0.5	0	0		1		0		1	1		0.5	1	0.5		1	0	0	0
GID7046132			1	1	1	1	1	1	1	1				1			1	1	1	1	1	1	1	1	1	1	1		1	1		1	1	1	0		0		0	0		0.5	0.5	1	1	0	0		1
GID7046165		1	1		1	1	1	1			0	1		1		1	1	1	1	1	1	1	1	1	1	1	1	1		1	1	1	1	1	1		1	1	1			0	0		1	0	0	0	1
GID7046166		1			1	1	1	1				1		0		0.5	0.5	1				0.5	1	1		1	1	0.5	0.5			1	0.5	1	0	1	1	1	1	1			1	0		1		0	0
GID7046177			1		1	1		1	1	1	0	1	1	1			1	1	1			1	1		1	1	1		1	1				1	0		0		1			0	0.5		1				1
GID7046204	1	1	1		1		0		0	0	0	1	1	1		1	1	1	1	1	1	1	1	1	1	1	1	1	1	1	1	1	1	1	0	0	0	1	1	1	0	0	1	0.5	0	1		0	0
GID7046215					1	1	1	1		1			0	0.5	0			0	1			1	0	1	1	0			0.5		1		0	0			0			1			1	0.5					1
GID7046230		0	0		0	0	0	0	0	0	0	1	0	0.5	0.5	0.5	0.5	0.5	0.5	0	0.5	0.5	0.5	0.5	0.5	0.5	0.5	0.5	0.5	0.5	0		0	0.5	0.5	0.5	0.5	0	0	0	0	0	1	0	0	1	0	0	0
GID7046234		1	1		1	1	1	1	1	1	0	1	1	1		1	1	1	1	1	1	1	0.5	1	1	1	1	1	1	1		1	1	1	1	0	0.5	0	0			0.5	1	0.5	0	1		0	0.5
GID7046382			1		1	1		1	1	1			1	1		1	1		1		1	1	1	1	1	1	1	1	1	1				1		1	1	1	1	1		0	1	0				0	0
GID7046390	1	1	1	1	1	1	1	1	1	1	0	1	1	1		1	1	1	1	1	1	1	1	1	1	1	1	1	1	1	1	1	1	1	1	1	1	1	1		0	0	1	0	0	1	0	0	0
GID7046418	1	1	1	1	1	1	1	1		1			1		1	1	1	1			1		1	1	1	1	1	1	1			1	1	1			1	0	0	0		0	1	0		1	1	0	0
GID7046482	1		1		1		0		1	1	0			0.5	1	1		1	1		1	1	1	1	1	1	1	1	1		1	1	1	1		1	1	1	1	1		0	0		1		0	0	1
GID7046492			1		1		0			1			1	1	1	1	1	1	1	1				1	1	1	1		1		1						1		1			0	0	0		1
GID7046514		0.5	0.5		1		0		0	0	0	1	1	1	1	1	1	1	1	1	1	1	1	1	1	1	1	1	1	1		1	1	1	0	0	0		0	0	0	0	1	0	1	0			1
GID7046542		0	1	1	1					1	0	0	0	0			0	0		0		0	0	0.5	0	0			0			0	0	0		0		1	1	1		0	1					0	0
GID7046637	0		1		1	1	1		1		0		0	0.5	0	0	0.5	0.5	0	1		0.5	0.5	0	0.5	0	0	0	0	0	0.5	0	0	0	1	1	1	1	0.5	1			0.5				0	0	0
GID7046654		1	1		1	1	1	1	1			1	1	1		1	1	1	1		1	1	1		1	1	1	1	1	1				1		0	0	0	0			0	1	0		1		0	0
GID7046658					1	1		1	1				1			1	1	1	1	1		1	1	1	1		1	1	1				1	1			1	1	1			0	0		1				1
GID7046659		1	1		1	1	1	1	1		0			1		1	1	1	1	1		1	1	1	1	1	1	1	1	1	1	1		1		0.5		0	1			0	0	0	1	0		0	1
GID7046661	1	1	1		1	1	1	1	1		0		1	1		1	1	1	1	1	1	1	1	1	1	1	1	1	1		1	1	1	1			1	1	1	1		0	0	0	1	0	0		1
GID7046663	1	1	1		1	1		1			0	1	1	1	1	1	1	1	1	1	1	1	1	1	1	1	1	1	1	1	1	1	1	1		1	1	1	1	1		0	0	0	1	0	0		1
GID7046687		1	1	1	1	1	1	1		1	0	0	0	0	0	0	0	0	0			0	0	0	0	0	0		0	0	0.5	0	0	0		1	1	1	1	1		0	1	0			0	0	0
GID7046696			1	1	1	1	1			1			1	1	1	1	1	1	1	1		1	1	1	1	1	1	1	1	1		1	1	1		0	0	0	1	1		0		0				0	0
GID7046698			1		1	1		1				0.5	1	1	1	0.5		1	0.5		1	0.5	0.5	0.5	1	1	1	1	1		1	0.5	0.5		0		0		1	1		0	1	0			0	0	0
GID7046721		1	1	1	1	1	1		1	1	0		0	0			0	0	0	0		0		0	0	0	0	0	0	0	0	0	0	0		1	1	0	0	0	0	0	1	0		1	0	0	1
GID7046725		1	1		1	1						0	0	0	0	0			0			0			0		0		0	0		0	0		1		0					0	1		1		0
GID7046782	1	1	1		1		0		0	0		1	1	1	1	1	1	1	1	1	1	1	1	1	1	1	1	1	1	1		1	1	1	0	0.5	0.5	0	0.5	0	0	0.5	1	0.5	0	1	0	0	0
GID7046789	0	1	1	1	1	1	1	1	1	1	0	0.5	1	1	1	0.5	1	1	1	1		1	1	0.5	1	1	1	1	1			1	1	1	1	1	1	1	1	0	1	0	0.5	0	1	0			1
GID7046872					0	0	0	0	0	0					1	1	1	1			1	1	1	1	1	1	1	1	1				1	1		1	1	1	1	1		1	1	1	1			1	0
GID7046902	1	1	1	1	1		0	0		1		0	0	0	0	0		0	0	0		0	0	0		0	0	0	0			0	0	0	0		0	1	1	1		0	0	1	1	1		1	0
GID7046971		1	1	1	1		0		0	0	0	1	1	1	1	1	1	1		1	1	1	1	1	1	1	1	1	1	1		1		1		0	0	0	0	0		0	1	0		1		0	0
GID7047024		1	1		1	1	1	1		1			1	1	1	1		1	1			1	1	1	1	1	1	1	1					1		1	1		1			0	1	0					1
GID7047099			0		0	0	0		0	0		1	1	1	1	1	1	1		1		1	1	1	1	1	1	1	1	1	1		1	1			1		1	1		0	0		1	0			0
GID7047125	0	1	1	1	1	1	1	1			0	1	1	1	1	1	1	1	1	1	1	1	1	1	1	1	1	1	1	1	1	1	1	1	1	1	1	1	1	1	0	0	1	0	0	1	0	0	0
GID7047155	1	1	1		1	1	1	1	1	1	0	1	1	1	1	1	1	1	1	1	1	1	1	1	1	1	1	1	1	1	1	1	1	1	1	1	0	0	1	1	0	0	1	0	0			0	0
GID7047173	1	1	1		1	1		1		1		1	1	1	1	1	1	1	1	1		1	1	1	1	1	1	1	1	1	1		1	1	0	0	0		0	0		0	1				0	0	0
GID7047177		1	1		1	1	1			1				1		1	1	1	1	1	1	1	1	1	1	1	1	1	1		1		1	1			0		1	1		0	1	0					0
GID7047195		1		1	1	1	1	1	1	1	0	1	1	1		1	1	1	1	1	1	1		1	1	1	1		1	1	1	1	1	1	1	1	1	1	1	1	0	0	1	0	0	1		0	0
GID7047225	1	1	1		1	1	1	1	1	1	0	1	1	1	1	1	1	1	1	1	1	1	1	1	1	1	1	1	0.5	1	1		1	1	1	1	1		1	1	0	0	1	0	0	1	0	0	0
GID7047226	1	1	1		1	1	1	1	1	1	0	1	1	1	1	1	1	1	1	1	1	1	1	1	1	1	1	1	1	1		1	1	1	1	1	1		1	1	0	0	1	0		1	0	0	0
GID7047283					1		0	1				1	1		1	1	1						1		1		1		1	1		1		1	1	1		1	1				1	0				0	0
GID7047290	1				1	1		1	1			0	0		0	0	0	0	0		0	0	0			0	0		0		0	0	0	0		0	0		0	0	0		1	0		1	0	0	0
GID7047297	1	1	1		1	1	1	1		1	1	1	1	1	1	1	1	1	1	1		1	1	1	1	1	1	1	1	1		1	1	1	1	1	1	1	1		0	0	1	0	0		0		1
GID7047304	1				1	1	1		1	1	1	1	1	1	1	1	1	1	1	1		1	1	1	1	1	1		1					1		1	1	1	1	1		0	1	0		1		0	0
GID7047306			1	1	1		1						0	0		0		0.5	0.5			0	0.5	0.5	0.5	0	0.5			0	0.5		0.5	1	1	1	1		1			0	0		1	0		0	1
GID7047309			1		1	1	1	1					1	1	1			1	1	1	1	1	1	1	1	1	1	1	1	1	1		1	1	1	1	1	1	1	1		0		0			0	0	0
GID7047310		1	1	1	1	1	1		1	1			0	0.5			0	0	0	0		0.5	1	1		1	1	1				1	0	1	0	0	0	1	0.5				1		1	0.5			1
GID7047314	1				1	1	1	1		1	0	0	0	0	0	0	0	0	0	0	0	0.5	1	1	1	1	1	1	1		1		0		1	1	1		1			0	1	0	1	0			1
GID7047316	1	1		1	1	1	1	1		1	0	0	0	0		0		0	0	0	0	0.5	1	1	1	1	1	1	1		1		0	0		1	1	1	1			0	0.5	0		1	0	0	0
GID7047320		1	1		1	1	1			1				0	0	0	0	0	0		0	0.5	1	1	1	1	1		1			1	0	0	1	1	1		0.5			0	1	0	1		0	0	1
GID7047326		1	1		1	1	1	1		1			0	0	0	0	0	0	0	0	0	0.5	1	1	1	1	1	1	1	1	1	1	0	0	1	1	1	1	1	1	0	0	0		1	0	0	0	1
GID7047327			1	1					1				1	1		1	1		1		1	1		1	1	1	1	1	1		1	1	1	1		1	1		1	1		0	0	0	1				1
GID7047334	1	1	1		1	1	1	1	1	1	0	0	0	0	0	0	0	0	0	0	0	0.5	1	1	1	1	1	1	1	1	1	1	0	0	1	1	1		0	0	0	0	0.5	0	1	0	0	0	1
GID7047344	1	1			1	1	1	1	1				1			1	1				1	1		1	1	1		1			1						0		1			0							0
GID7047352			1		1			1						0	0	0	0	0		1				0		0	0		0		0.5	0		0					1	1		0	1				0
GID7047362		1	1	1	1	1	1	1	1	1	1	0	0	0	0	0	0	0	0	0	0	0	0	0	0	0	0	0	0	0		0	0	0	1	0	0	0	1	1	0	0	1	0	0.5	0.5	0		1
GID7047367		1	1		1	1	1		1	1			1	1	1	1		1	1	1	1	1	1	1	1	1	1	1	1				1	1			1		1	1			0		1			0	1
GID7047421					1				0				1	1		1		1	1			1	1	1	1	1	1			1			1	1				0	0			0	1				0		0
GID7047479	0	1	1	1	1	1	1	1		1			1	1	1	1	1	1	1		1	1	1	1	1	1	1	1	1	1	1		1	1	1	1	1		0		1	0	1	0	0	1		0	0
GID7047518		1	1	1	1	1	1	1		0	0		1	1	1	1	1	1	1	1	1	1	1	1	1	1	1	1	1	1	1	1	1	1	1	1	1	1	0.5	1	0	1	1	1	1			0	0
GID7047539		1	1		1	1	1	1	1				1	1	1	1	1	1	1	1	1	1	1	1	1	1	1	1	1	1	1	1	1	1	0		0.5	0	0	0		1	1	1	1				0
GID7047541	1	1	1	1	1	1	1	1	1		0	1	1	1	1	1	1	1	1		1	1	0.5	1	1	1	1	1	1	1	1	1	1	1	1	1	0.5		1	1	0	0.5	1	1	1	1	1	0	0
GID7047542		1	1		1	1	1	1		1	0				0	0.5	1	1	1	1		0.5	1	1	1	1	1	1	1	1		1		0.5		1	1	0	0.5			1		1	1				0
GID7047543		1				1	1			1			1				1		1			1	1	1	1	1	1	1		1	1		1	1									1		1				0
GID7047544				1	1					1	0		1	1	1			1		1		1		1	1	1	1	1	1	1		1	1	1		1	1	0		1		1	1		1
GID7047552		1	1	1	1	1	1	1	1	1			0.5	1	1	1	1	1	1	1	1	1	1	1	1	1	1	1	1	1	1	1	1	1	1	1	1		1	1	0	1	1	1	1	1		0	0
GID7047556		1		1	1	1	1			1	0		1	1	1	1	1		1	1		1	1	1	1	1	1	1	1	1	1	1	1	1	1	1	1	0	1	1		1	1	1	1		1		0
GID7047560			1		1			1					1	1		1		1	1	1	1	1	1	1	1	1	1		1	1			1	1		1	1		1			1	1	1	1	1			0
GID7047568	1	1	1	1	1	1	1	1	1	1	0	1	1	1	1	1	1	1	1	1	1	1	1	1	1	1	1	1	1	1	1	1	1	1	1	1	1		1	1	0	1	1	1	1	1	1	0	0
GID7047575	1			1	1	1	1		1	1	1		1	1		1	1	1	1	1	1	1	1		1	1	1	1	1		1			1	1	1	1	0	1	1	0	1	1					0	0
GID7047578	1						1	1				1	1				1	1	1	1	1	1	1		1	1			1	1	1					1	1		1			1	1		1	1			0
GID7047580	1			1	1	1	1	1	1				1	1			1	1		1		1	1	1	1	1	1	1	1	1	1		1	1	1	1	1	0	1			1	1	1	1	1			0
GID7047597	1	1	1	1	1	0	0	0	0	0	0	0	0	0.5	0	0	0	0		1					0			0	0	0	1	0				0	0	0	0.5	0		0.5	1	0.5	1	1		0	0.5
GID7047610		1	1	1	1	1	1	1	1	1		1		1	1	1	1	1	1	1	1	1	1	1	1	1	1	1	1	1	1		1	1	0	0	0	0	0	0	0	0	1	1	1	1	1		1
GID7047612	0	1	1	1	1	1	1	1	1	1				1		1	1	1	1	1	1	1	1	1	1	1	1		1		1	1	1	1	1	1	1	1	0.5			0	0.5	0.5	1	1	1	0	1
GID7047619		1	1	1	1	1	1		1		0	1		1	1	1	1	1	1	1	1	1	1	1	1	1	1	1	1		1		1	1			0	0	0	0		0	1	1	1		1		1
GID7047628			1	1	1	1	1	1	1	1		1	1	1	1	1	1	1	1	1		1	1	0.5	1	1	1	1	1		1	1	0.5	0.5	1	1	1	0	0	0		0.5	0.5	0.5	1	0.5	1	0	0
GID7047639			1	1	1	1	1	1	1			1	1	1			1	1	1	1		1	1	1	1	1	1	1	1		1	1	1	1			1		0	0		0	1	0	1	0		0	1
GID7047640	1				1	1	1							1	1	1	1	1	1		1	1	1	1	1	1	1	1		1	1	1	1	1	1	1	1		0	0		0	1			1		0	0
GID7047645	1	1	1		1	1	1	1		1		1	1	1	1	1	1	1	1		1	1	1	1	1	1	1	1	1	1		1	1	1	1	1	1	0	0			0	1	0		1	0	0	0
GID7047673			1	1	1	1	1			1		1	0	0.5	0.5	0		0	0.5	1	0	0.5	0.5	0.5	0	0.5	0.5	0	0	1		0	0.5	1	0		0		1			0.5	1	0.5		1	0	0	0
GID7047677			1	1			1	1	1		0		1			1		1	1	1		1	1	1	1	1	1		1	1		1	1	1	1				0			0.5	1	1		1			0
GID7047746		1	1		1	1	1	1	0	0	0	0	0		0	0	0	0	0	0	0	0	0	0	0	0	0	0	0	0	0.5	0	0	0	0	0	0	0	0			0	1	0			0	0	0
GID7047842					1	1				1	1		0		0	0	0	0				0	0	0		0		0	0	0	0	0	0	0		1			1			0	1						0
GID7047843						1	1									0		0				0	0		0	0	0				0		0	0	1		1	1				0	1	0
GID7047854	1				1	1	1	1		1			1	1		1	1	1	1	1		1	1	1	1	1	1	1	1			1	1	1	1		1		1			0	1	0					0
GID7047929			1		1	1	1	1				0	0	0		0	0	0		0	0	0	0	0		0	0	0	0	0		0	0	0	1	1	1	1	0.5	1		0		0		1		0	0
GID7047937		1		1	1			1	1			1	1	1	1	1	1	1	1	1	1	1	1	1	1	1	1		1			1	1	1	1	1	1		1	1		0	0	0	1	0
GID7047943	1		1	1	1	1		1	1	1	0			1		1	1	1	1		1	1		1	1	1	1	1	1			1	1	1		1	1					0	0	0	1	0			1
GID7047989			1		1	1		1					1	1		1		1				1	1	1	1	1	1		1			1		1	1	1	1	1	1	1			0	0	1		0	0	1
GID7047993		0		0	0	0	0	0		0	1		0	0	0	0		0					0	0		0	0	0	0					0	0			1	1			0	1						0
GID7048055	1	1	1	1	1	1	1	1	1	1	1		1	1	1	1	1	1	1	1		1	1	1	1	1	1	1	1	1		1	1	1	1	1	1	1	1			0	1	0	1	0	0	0	1
GID7048088					1	1	1	1	1	1		0	0	0		0	0	0		0		0	0.5	0	0	0	0		0			0	0			1	1	1	1			0.5	1	1	1	0	0		1
GID7048124		0	0.5	0	0	0	0	0	0	0.5		0	0	0	0	0	0	0	0	0	0	0	0	0	0	0	0		0	0	1	0	0	0	0		0		0	0		0	1	0		1		0	0
GID7048153		1	1	1	1	1	1	1		1	1	0	0	0	0	0	0	0	0			0	0	0	0	0	0	0	0	0	0	0	0	0		1	0	0	0			0	1			1		0	0
GID7048174				1	1	1	1	1					0	0	0	0	0	0	0	0	0	0	0	0	0	0	0	0	0	0		0	0	0	1	1	1		0	0		0	1		1		0		1
GID7048206					1	1	1			1		0	1	1		1	0.5	1	0		1	1	1	0.5	0		0.5	0	0.5			0.5	0	1		1			1			0	1	1	1				0
GID7048215	1	0	0		0	0	0	0	0	0		0	0	0.5	0.5	0.5	0.5	0.5		1		0.5	1	0.5	0.5	0.5	1	0	0.5		1	0.5	0.5	0.5	1	1	1		1	1		1	1	1	1	1		0	0
GID7048227			1	1	1		1			1	0			1	1	1	1	1	1	1	1		1	1	1	1	1	1	1		1	1	1	1		1	1		0			0	0		1			0	1
GID7048286	1			1	1	1	1	1	1	1			1	1		1	1	1		1	1	0.5	1	1	0.5	1	1	1				1	1	1		1	1	1	1	1		1	1	0.5	1	1			0
GID7048372	1		1		1	1	1	1					1	1	1	1	1	1		1		1	1	1	1	1	1	1	1	1	1	1	1	1			1	1	1			0	0	0	1				1
GID7048427		0			0		0	0					0	0	0	0	0	0	0	0		0	0	0		0	0	0	0	0	1	0	0	0	1	1	1		1			0.5	1	1		1		0	0
GID7048441			1		1	1	1	1					1	1		1	1			1		1	1	1	1	1	1		1	1	1		1	1	1	1	0		0	0		0	1	0		1		0
GID7048516		1	1		1	1	1	1	1	1	1	1	1	1	1	1	1	1	1		1	1	1	1	1	1	1	1	1	1		1	1	1	0	0	0		1			0	1	1	1	1	1		1
GID7048517	0	1	1	1	1	1	1	1	1	1	1	1		1	1	1	1	1	1	1	0.5	1	1	1	1	1	1	1	1	1	1	1	1	1	0	0	0		1	1	0	0	1	0	0	1	0	0	0
GID7048518	0	1	1	1	1	1	1	1	1	1	1	1	1	1		1	1	1	1	1		1	1	1	1	1	1	1	1	1	1	1	1	1	0	0	0		1	1	0	0	1	1	1	1		0	1
GID7077076		1	1		1	1	1	1		1	1		1	1			1	1	1		1	1		1	1	1	1		1				1	1			1	1	1			0	0.5	0	1	0	0	0	0.5
GID7077160			1	1	1	1	1	1	1	1		1	1			1	1	1	1	1		1	1	1	1	1	1	1	1	1	1	1		1		1	1		0	0		0.5	0.5	0.5	1			0	0
GID7077161		1				1		1		1	0		0	0	0	0	0	0	0	0	0	0	0	0		0	0	0	0	0	0	0	0	0	0		0	0	1			0.5	1	0.5		1	0		0
GID7077177		1			1	1	1	1	1					1		1	1	1	1	1		1	1	1	1	1	1		1		1		1	1		0	0		1	1		0		0				0	0
GID7077199	1	1	1	1	1	1	1	1	1	1	0	1		1		1	1	1	1	1	1	1	1	1	1	1	1	1	1	1			1	1	1	0	0	1	1	1	1	0	1	0	0	1	0	0	0
GID7077200				1	1	1	1			0	0		1	1	1	1		1	1	1	1	1	1	1	1	1	1	1	1		1	1	1	1	1		0		0	0		0	1			1	0		0
GID7077202					0	0		0		0		1	1	1		1	1	0.5	1	0.5	1	1	1	1	1	1	1	1	1	1		1	1	0.5		1	1	1	1	1		1	1	1		1			0
GID7077203		1	1		1				0				1	1		1	1	1				1	1	1	1	1	1		1	1				1				1	1			1	1	1	1		1	1	0
GID7077228	1	1	1	1	1	1	1	1	1	1	1	1	1	1	1	1	1	1	0.5	1	1	1	1	1	1	1	1	1	1	1		1	1	1	1	1	1	0	1	1	0	1	1	1	1				0
GID7077229		0	0	0	0	0	0		0	0	0	1	1	1	1		1	1	1	1	1	1	1	1	1	1	1	1	1	1	1	1	1	1		1	1	0	1	1		1	1	1	1		1		0
GID7077234			1			1	1	1				1	1	1			1	1	1	1		1	0.5	1	1	1	1	1				1	1	1		1	1	1	0.5	1		0	0	0	1				1
GID7077242		0	0	0	0	0	0		0	0		0	0	0	0	0		0	0	1		0	0	0	0	0		0	0	0		0	0	0			1		1			0	1			1	0	0	0
GID7077244		1		1	1	1	1			0	1	0	0	0	0		0	0	0	0		0		0		0		0	0	0	0	0	0	0	1		1	1	1	1		0	1	0		1			0
GID7077278		0	0	0	0	0	0	0	0	0		1	1	1		1	1	1	1	1	1	1	1	1	1	1	1	1	1	1		1		1		1	1	0	1	1		1	1	1	1	1	1		0
GID7077328	1	1	1	1	1		0		0	0	0	0	0	0	0	0	0	0	0	0	0	0	0.5	0	0	0	0	0	0	0	0	0	0	0	1	1	1	0	0		0	0.5	0.5	0.5	1	0	0	0	1
GID7077348				1	1	1	1	1			1		1	1		1	1	1	1	1	1	1	1	1	1	1	1	1	1			1	1	1	1	1	1		1		0	1	1	1	1	1	1	0	0
GID7077374		1	1	1	1	1	1	1	1	1	0	1	1	1		1	1	1	1	1		1	1	1	1	1	1	1	1	1		1	1	1	1	1	1	1	1			0	1	0		1	0	0	0
GID7077395	1	1	1	1	1	1	1	1	1	1	0.5	1		1	1	1	1	1	0.5	1	1	1	1	0.5	1	1	1	1	1	1	0.5	1	1	0.5	1	1	0.5	1	0.5		1	0	0.5	0	1	0		0	0.5
GID7077404		1	1		1		0		0	0		1	1	1	1	1	1	1	1		1	1	1	1	1	1	1	1	1	1		1	1	1		1	1	1	1	1		0	1		1		0	0	0
GID7077407		1	1	1	1	1	0.5	1	0	0	0.5	0.5	1	1	1	1	1	0.5	1	1	1	1	1	1	1	1	1	1	1	1	1	1	1	1	1	1	0		0		1	0	1	0	0		0	0	1
GID7077415			1		0	0	0	0	0				1	1	1	1	1	0.5	1		1	1	1	1	1	1	1	1	1				1	1		1			0			0	1	0		1			1
GID7077417	0	1	1	1	0	0	0	0	0	0	0	1	1	1	1	1	1	1	1	1	1	1	1	1	1	1	1	1	1	1		1	1	1	1	1	0	0	0	0	1	0	1	0	0	1	0	0	1
GID7077425		1	1	1	1	1	1	1	1	1	0	1	1	1	1	1	1	1	1	1	1	1	1	1	1	1	1	1	1	0.5	1	1	1	1	1	1	1	1	1		0	1	1	1	1	1		1	0
GID7077443		1			1		0		0	0		0	0	0	0	0		0	0		0	0	0	0		0	0		0		1	0	0	0		1	1	1	1	1		0							1
GID7077457		1			1						0	0	0		0			0	0	0		0			0	0	0		0		0.5	0	0	0	1	1					0	0		0		1	0	0	0
GID7077487	1	1	1	1	1	1	1	1	1	1	1	0	0	0	0	0	0.5	0	0	0	0	0	0	0	0	0	0	0	0	0	0	0	0	0	1	0	0	0	1	1	0	0	1	0	0	1		0	0
GID7077532	1		1	1	1	1	1	1	1					1			1	1		1		1	1	1	1	1	1	1	1	1		1		1			0.5		0				1	0	1	0		0	0
GID7170548					1								1	1	1	1		1	1				1	1	1		1	1		1					0		0		1			0	1	0		1			0
GID7170552		1			1				1	1		1		1	1	1	1	1	1			1	1	1	1	1	1			1			1	1			1					0	1	0					1
GID7170553				1	1	1				1				1	1	1	1	1	1			1	1		1	1	1		1	1			1	1	0		0	1	1			0	1					0	0
GID7170554					1		0				0							1	1		1	1	1	1	1	1	1	1		1			1		0		0	1	1	1		0	0		1	0			1
GID7170637				1												0		0					0		0	0					0		0				1		1	1			0		1				0
GID7170646	1	1		1	1	1	1	1					1	1	1	1	1	1	1		1	1	1	1	1	1	1		1			1	1	1		1			0			0		0					0
GID7170673	1	1		1	1	1		1						1				1			1	1	1	1	1	1	1							1			0		0			0	1	1	1			0	1
GID7170687				1	1			1			0	1	1	1		1	1	1	1		1	1	1	1	1	1	1	1	1				1	1		0	0		1	1		0	1	0					0
GID7170694	1		0		0	0			0	0			1	1		1	1	1				1	1	1	1	1	1	1	1	1		1		1		1	1		0			0	1			1	0	1	0
GID7170695		1			1		1	1			0		1	1	1	1	1	1				1	1	1	1	1	0.5		1			1	1	1			1		1			0	1						0
GID7170699		0		0	0	0	0		0	0	0		1	1		1	1	1	1			1	1	1	1	1	1		1	1		1	1	1		1	1		0		0		1	0		1	0		0
GID7170703				0	0	0	0	1					1	1		1	1	1				1	1	1	1	1	1	1	1	1		1	1	1	1	1	1		0	0		0	1			1			0.5
GID7170705		0			0	0		0		0			1		1	1	1	1	1	1		1	1	1	1	1	1		1			1	1	1		1	1		0			0	1	0		1			0
GID7170709	1	1			0	0	0		0	0			1	1		1	1	1				1	1	1	1		1		1			1	1	1			1	1					1		1				0
GID7170722					1	1	1	1		1		1	1	1	1	1		1	1	1		1	1	1	1		1	1	1			1		1			1		1			0			1		0	0
GID7170723	1	1	1	1	1	1	1	1	1	1	0	1	1	1	1	1	1	1	1	1	1	1	1	1	1	1	1	1	1	1		1	1	1	1	1	1		1	1	0	0	0	0	1	0	0	0	0
GID7170741			1		1	1					0	1		1		1	1		1			1	1	1	1		1		1			1					1					0	0		1			0	1
GID7170743			1		0	0			0				1		1			1			1	1	1	1	1	1	1			1		1	1				1	1	0	1		0	0		1				1
GID7170771	1	1	1	1	1	1	1	1	1	1	0	1	1	1		1	1	1	1	1	1	1	1	1	1	1	1	1	1	1	1		1	0.5	0	0	0	1	1	1	0	0	0.5	0	1	0	0		1
GID7170773					1	1	1		1			1						1	1	1	1	1	1	1	1		1		1		1			1			0		1	1		0	0	0	1	0			1
GID7170783			1		1	1	1				0		1	1	1		1	1		1	1	1	1	1	1	1	1		1		1		1	1		1	1	0	1	1		0		0		1	0	0	0
GID7170792	1	1	1		1		1				0			1		1	1	1	1			1	1	1	1	1	1	1	1	1			1	1			1		1			0	1					0	0
GID7170793	1	1			1		1		1	1			1	1		1	1	1			1	1	1	1	1	1	1		1			1	1	1	0	0	0		1			0	1				0		0
GID7170827	0.5	1	1	1	1	1	1	1	1	1	0	1	1	1	1	1	1	1	1	1	1	1	1	1	1	1	1	1	1	1	1	1	1	1	1	1	1	1	1	1	0	0	0	0	1	0		0	0
GID7170842		1	1		1	1				1						1	1		1		1	1	1	1	1	1	1	1	1			1	1	1		0	0			1		0	0.5	0	1	1		0	0
GID7170850	1		1	1	1	1	1			1			1	1	1	1		1	1	1	1	1	1	1	1	1	1		1			1	1	1		1	1		0	0		0	1	0			0	0	0
GID7170869		1			1	1	1	1	0	0	0	1	1	1	1	1	1	1	1	1		1	1	1	1	1	1	1	1	1		1	1	1		1	1		0			0	0	0	1				1
GID7170870					1	1	1	1					1			1	1	1	1	1		1	1	1	1	1	0.5			1	1	1	1	1				1	1	1		0	1						0.5
GID7170916			1		1		0					1		1			1	1				1		1	1	1	1	1	1	1				1				1	1	1			1		1	1		1	0
GID7170917					1			0		1	0		1	1		1				1			1	1	1	1	1	1	1			0	1				0		0	0		1	1	1	1				0
GID7170918	1		1	1	1		0		1			1	1			1	1	1	1			1	1	1	1		1	1	1	1		1	1	1			0	1	1	1		1	1	1		1			0
GID7170946		1	1		1	1	1	1			0	1	1	1				1	1	1		1		1	1		1	1	1		1	1	1	1	1	1	1	0.5	1			1	1	1	1	1			0
GID7170949					1		1						1					1	1	1		1	1	1	1	1	1		1				1		1	1	1	1	1	1		1		1	1	1		0
GID7170960		1		1	1	1	1			1				1		1	1	1	1	1	1	1	1	1	1	1	1	1	1	1		1	1	1	1	1	1		1	1			1	0					0
GID7170962	1	1	1	1	1	1	1	1	1	1	0	1	1	1	1	1	1	1	1	1	1	1	1	1	1	1	1	1	1	1	1	1	1	1	1	1	1	1	1	1	1	0	1	0	0	1	0	1	0
GID7170964			1	1	1	1	1						1	1		1			1	1	1	1	1	1	1	1	1		1		1			1			1	1	1	1		0	1	0		1			0
GID7170965			1	1	1	1	1	1			1	1	1			1	1	1	1	1		1	1	1	1	1	1		1		1		1	1		1	1		1	1		0	1			1	0		0
GID7170971			1	1	1		1	1		1			1	1		1	1	1	1	1	1	1	1	1	1	1	1	1	1	1		1	1	1		1	1	0	0	0		0	1	0		1			0
GID7170972			1		1	1	1	1					1	1	1	1	1	1	1	1	1	1	1	1	1	1	1	1	1	1			1	1		1	1		0.5	1		0.5	1		1				0
GID7170988		1	1		1	1	1				0			1	1	1			1			1	1	1	1		1	1	1			1	1	1			0		1	1		0	0	0	1
GID7170999					1	1	1			1	0	1		1	1	1		1					1	1	1	1	1		1			1	1	1		1	1	1	1	1		0	0	0	1	0	0		1
GID7171004				1	1	1	1		1		0	1		1	1	1			1			1	1	1	1		1		1				1	1		1				0					1		0		0.5
GID7171077	1	1	1	1	1	1	1	1	1	1		1	1	1	1	1	1	1	1	1	1	1	1	1	1	1	1	1	1		1	1	1	1	1	0	0		1		0	1	1	1	1		1	1	0
GID7171094					1	1	1	1	1		1			1		1	1	1	1	1	1			1		1	1		1		1		1	1		1	1	0	1			0						0	0
GID7171098		1	1	1	1	1	1	1	1		1		1	1	1	0.5	0.5	1	0.5	0.5		0.5	1	0.5	1	1	1	0.5	0.5	1	1	0.5	0.5	0.5	1	1	1	0	1	1	0.5	0.5	1	1	1	1	1	1	0
GID7171118	1	1	1	1	1	1	1	1	1	1	0	1	1	1	1	1	1	1	1			1	1	1		1	1	1	1	1	1		1	1	1	1	1	0	1	1	0	0	0	0	1	0		0	0.5
GID7171128	1	1	1	1	1		1	1				1	1	1		1	1				1	1	1	1	1	1	1	1	1		1	1	1	1	0	0	0		1	1		0	0	0	1	0			1
GID7171129	1	1	1		1		1	1						1		1	1	1	1	1	1	1	1	1	1	1	1		1	1	1		1	1	0	0	0		1	1	1	0	0	0	1	0	0		1
GID7171132		1	1	1	1			1					1			1		1		1	1	1	1	1	1	1	1		1			1		1	0		0	1	1	1		0.5			1	0		0	0
GID7171133	1	1	1	1	1	1	1	1	1		0	1	1	1	1	1	1	1	1	1	1	1	1	1	1	1	1	1	1	1	1	1	1	1	0.5	0	0	1	1	1	1	0	0	0	1	0	0	0	1
GID7171143			1	1	1	1	1	1				0	0	0	0	0	0	0	0			0	0	0			0	0	0			0	0	0	1		0		1			0	0		1	0	0	0	0
GID7171162			1	1	1	1	1		1			1	1				1	1	1	1	1	1	1	1	1	1	1	1	1	1	1	1		1	1		1		1			0	0	0		0	0		1
GID7171164					1	1		1	1	1				1		1	1	1	1			1	1	1	1	1	1		1		1		1	1	1	1			1	1		0	0					0	0
GID7171172	1	1	1		1	1	1	1	1	1	0	1	1	1	1	1	1	1	1	1	1	1	1	1	1	1	1	1	1	1	1	1	1	1	1	1	1	1	1	1	0.5	0	0.5	0	0.5		0	0	0
GID7171238		1	1		1	1	1	1	1	1		0	0.5	0	0	0	0	0	0	0	0	0		0	0.5	0	0	0	0	0.5	0	0	0	0	1	0	0	1	0.5	1	0	0.5	1	0.5	0	1	0	0	0
GID7171243			1		1			1		1				1	1		1	1	1		1	1	1	1	1	1	1	1	1				1	1				0		0		0	0.5						1
GID7171285			1		1				0			1		1	1	1		1				1	1	1	1	1	1	1	1			1	1	1		0	0	1	1	1		0.5	1	0.5		1	0		0
GID7171319	1		1		1							1			1	1	1	1	1	1			1	1	1		1	1	1	1	1	1		1		0	0		1	1			1	0			0
GID7171325	0	1	1		1	1	1	1	1	1	0	1	1	1		1	1	1	1		1	1	1	1	1	1	1	1	1	1	1	1	1	1	0	0	0	1	1		0	0.5	1	0.5	0.5	1	1	0
GID7171329		1	1		1	1	1	1	1	1	0	1	1	1		1	1	1	1	1	0.5	1	1	1	1	1	1	1	1		1	1	1	1		0	0	1	1	1	0	0	1	0	0				1
GID7171367					1	1	1		1					1		1		1				1	1	1			1	1	1			1	1	1		0	0		1			1	1	0.5			0	0	0
GID7171371	1	0	0		0	0	0	0		0	0				1	1	1	1	1		1	1	1	1	1	1	1	1	1	1		1	1	1	0		0		0			0	1	0		1	0	0	0
GID7171372		0	0	0	0	0	0			0				1	1	1			1	1	1	1	1	1	1	1		1	1	1			1	1	0	0			0			0	1	0		1	0	0	0
GID7171391	1	1	1	1			1	1	1	1	0		0.5	0	0	0	0.5	0	0		0	0.5	0	0	0	0	0		0.5	0	0	0	0.5	0	0	0	0	0	0		1	0	0	0	1		0.5	0	0.5
GID7173425		1	1		1	1		1		0	0		1	1	1	1	1	1	1	1	1	1	1	1	1	1	1	1	1	1	1	1	1	1		1	1	1	1	1		0	0.5	0	1				1
GID7173426		1	1		1	1	1		0	0	0		1			1	1	1		1	1	1	1	1	1	1	1		1		1	1	1	1		1	1	1	1			0	0	0	1	0			1
GID7173448	1	1	1		1	1	1	1	1	1	0	1	1	1		1	1	1	0.5	1	1	1	1	1	1	1	1	1	1	1	1	1	1	1	1	1	1	1	1	1	1	0	0	0	1	0	0	0	1
GID7173449		1			1	1	1	1		1	0		1	1		1		1	1	1	1	1	1	1	1		1	1	1	1	1		1	1	1	1	1	1	1	1		0	0						1
GID7173450					1			1	1	1	0		1	1	1	1	1	1	1	1	1	1	1	1	1	1	1	1	1		1	1	1	1		1	1	1	1	1		0		0	1	0	0	0	1
GID7173451	1	1				1	1	1					1	1			1		1	1	1	1	1		1	1	1	1	1	1	1		1	1			1	1		1		0	0	0	1				1
GID7173452	1	1	1	1	1	1	1	1	1		0	1		1	1	1	1	1	1	1		1	1	1	1	1	1	1	1	1	1	1	1	1		1	1		1	1	1	0	0	0	1			0	1
GID7173464		1		1				1		1	0			1	1		1	1				1	1		1	1	1	1	1	1		1	1	1			1	1	1			0	1	0			0
GID7173465		1	1		1	1	1			1			1	1	1		1			1	1	1	1	1	1	1	1	1	1	1		1	1	1		1		1	1	1		1	1		1	1
GID7173466	1	1	1	1	1	1	1	1	1	1	0		1	1	1	1	1	1	1	1		1	1	1	1	1	1	1	1	1	1	1	1	1	1	1	1	1	1	1	0	0	1	0	0		0		1
GID7173471		1	1		1	1	1	1			0	0	0	0	0	0	0	0	0			0		0	0		0	0	0	0	0	0	0		0	0	0	1	1			1	1	1					0
GID7173472	1	1	1		1	1		1		1	0	0	0	0		0.5		0.5				0	0	1	1	0.5			0.5			0	0	1		1	1	1	1			1	1	1	1			1	0
GID7173473		1			1		1						1				1		1	1		1	1	0	1	1	1		1	1	1	1		1			1		1			1	1			1		1	0
GID7173475	1	1	1	1	1	1	1	1	1	1	0	1	1	1	1	1	1	1	1	1	1	1	1	1	1	1	1	1	1	1		1	1	1	1	1	1	1	1	1	0	0.5	1	0.5	0				0.5
GID7173483		1	1		1	1	1	1	1	1	0		1	1	1	1	1		1		1	1	1	1	1	1	1	1	1				1	1	1	1	1		1	1		1	1	1	1
GID7173488	1	1	1	1	1	1	1	1	1	1	0		1	1		1	1	1	1	1	1	1	1	0.5	1	1	1	1	1	1		1	1	1	1	1	1	1	1		0.5	1	1	1	0.5	1		1	0
GID7173494					1	0	0	0						1	1		1		1		1	1	1	1	1	1	1		1	1	1			1		1			1			0		0
GID7173497		0			0	0	0	0	0	0		1	1	1			1		1	1		1	1	1	1	1	1		1			1	1	1		1	1		1	1			1	0		1			0
GID7173499	0	0	0	0	0	0	0	0	0	0	0	1	1	1	1	1	1	1	1	1	1	1	1	0.5	1	1	1	1	1	1	1	1	1	1	1	1	1		1	1	1	0	1	0	0	1	0	0	0
GID7173500			0	0	0	0	0	0		0			1	1			1	1	1	1	1	1	1	1	1	1	1		1	1		1	1	1	1		1	1	1	1		0	1	0		1		0	0
GID7173511		0			0	0		0			0	1	0.5	1			0.5	1	0		0.5	1	1	1	0.5	0.5	0.5	1	0.5	0	0		1	1		1	1		1	1			1			1			0
GID7173515			0		0	0		0	0	0		1		1		1	1	1				1	1	1	1	1	1		1	1	1	1	1	1		1	1	1	1			0	1	0			0	0	0
GID7173519			1	1	1	1	1	1	1	1	0	1	1	1	1	1	1	1	1	1	1	1	1	1	1	1	1	1	1	1			1	1		1	1	0	0	0	0	1	1	1	0.5	1			0
GID7173521					1	1	1	1		1	1	1	1	1	1	1	1	1	1	1	1	1	1	1	1	0.5	1	1	1	1	1	1	1	1	1	1	1	1	1	1		0	1	0	1		0		1
GID7173528		1	1		1	1			1					1		1	1	1				1	1	1	1		1		1				1	1		1	1	1				0	1				0	0	0
GID7173529				1	1	1	1	1	1			1	1		1	1	1	1			1	1	1		1	1	1	1	1	1		1		1	1	1			1	1			0		1				0.5
GID7173530				1	1		1	1	1	1			1	1	1	1	1	1	1	1		1	1	1		1	1		1	1		1	1	1		1	1	1	1			0	0.5	0		1		0	0
GID7173534					1	1	1			1						1		1	1		1	1	1	1	1	1	1			1	1	1		1	1	1	1	1	1			0			1		0		1
GID7173535						1	1	1	1				1		1	1	1	1	1		1	1	1	1			1				1	1			1	1		1	1			0	1				0		1
GID7173536		1			1	1	1		1	1			1	1	1	1	1	1			1	1	1	1	1	1	1	1	1				1	1	1	1	1			1		0	1	0			0		0.5
GID7173538			1		1	1	1	1					1	1	1	1	1	1	1			1	1	1		1	1	1	1	1	1		1	1			1	1	1			0		0	1
GID7173542	1	1		1	1	1	1	1	1	1	0	0	0	0	0	0	0	0	0	0	0	0	0	0	0	0	0		0	0	0	0	0	0	0	0	0	1	1	1	1	0	0	0	1	0		0	0
GID7173545				1	1	1	1		1				0	0			0	0	0			0	0	0	0	0		0	0	0	0	0	0	0		1	1	1	1	1		0	1	0			0.5	0	0
GID7173548	1	1	1	1	1	1	1	1	1	1	0	0	0	0	0	0	0	0	0	0	0	0	0	0	0	0	0	0	0	0	0	0	0	0	0	0	0	0	0		0	0	1	0	0	1	1	0	0
GID7173552	1	1		1	1	1	1	1			0		0	0	0	0		0	0	1	0	0	0	0	0	0	0	0	0	0		0	0	0			1	1	1	1		0	1	0			0.5	0	0
GID7173554					1	1		1	1					0	0	0	0	0		1	0	0		0	0	0	0	0	0		0	0	0	0			1		1	1		0	1	0		1		0	0
GID7173575		1	1		1	1	1	1	1	1			1		1	1	1	1			1	1	1	1	1	1	1	1	1		1	1	1	1		0	0		1	1		0	1	0		1	0	0	0
GID7173599	1	1	1		1					0	0	0	0			0	0	0	0			0	0	0	0	0		0	0	0		0	0	0		1	1		1	1		0	1	0		1		0	0
GID7173627					1		0		1	1			1			1	1	1	1		1	1	1	1	1	1	1		1		1	1			1	1	1	1	1			0		0	1
GID7173643		1	1	1	1	1	1	1		1	0	1	1	1	1	1	1	1	1	1	1	1	1	1	1	1	1	1	1	1	1	1	1	1		1	1	1	1	1		0	1	0		1		0	0
GID7173646			1		1	1	1	1				1	1	1		1	1	1	1		1	1	1	1	1	1	1	1	1	1	1	1	1	1	1	1	1		1			0	1	0		1	0	0	1
GID7173671	1				0	0	0	0	0	0			0		0	0		0		1	0	0	0.5	0	0	0	0	0	0	0	0	0	0	0	0	0	0.5			0		0	1	0				0	1
GID7173673					0	0		0		0					0	0	0				0	0	0	0			0	0				0	0	0					0	0		0							1
GID7173680	0	1	1	1	1	1	1	1	1	1	0		1	1	1	1	1	1	1		1	1	1	1	0.5	1	1	1	1	1	1		1	0.5	1	1	1	1	1	1	1	0.5	0	0	0	1	0	0	0
GID7173683					1		1	1		1	0		1		1		1	1	1			1		1	1	1	1		1		1		1	1		1				1		0	0	0	1			0	1
GID7173686			0	0	0	0		0	1	0	0	0	0	0	0	0	0	0		1		0	0	0	0	0	0		0	0	0	0	0	0	0.5	0	0	0	0	0		0	1			1	0		0
GID7173690				1	1	1		1		1		1	1	1		1		1				1	1	1	1	1	1		1				1	1		0	1		1	1		0	1	0		1		0	0
GID7173707					1	1	1		1			1	1		1		1		1		1	1	0	1	1	1	1			1		1		1		1		0	1			0	0		1				1
GID7173722					1		1			0			1		0	0.5	1	1	1			1	0.5	1		1	1	1	1				1	0			0		1	1		0.5	1		1				0
GID7173723		1	1	1	1	1	0	0	0	0	0	1	1	1		1	1	1	1	1	1	1	1	1	1	1	1	1	1	1	1	1	1	1	0.5	1	1	1	1		0	0.5	1	1	1	1		1	0
GID7173764					1	1	1	1		1		1	1			1		1				1	1	1	1		1		1				1	1	1	1	1		1			0	1	0					0
GID7173766	1	1	1	1	1	1	1	1		1		0	0	0	0	0	0	0	0		0	0	0	0	0	0	0	0	0		0.5	0	0	0		1	1		1	1			1					0	0
GID7173767	0				1	1		1					0		0	0	0	0		0		0	0	0		0	0		0	0		0	0		1	1	1		0			0	1	0		1			0
GID7173782	1	1	1	1	1	1	1	1	1	1	0	1	1	1		1	1	1	1	1	1	1	1	1	1	1	1	1	1	1	1	1	1	1	0	0	0	1	1	1	1	0	1	0	0	1		0	0
GID7173787						1	1			1			1				1	1		1		1		1	1		1			1							0	1	1			0	0	0	1	0
GID7173789	1				1	1	1				0			1		1	1		1	1		1	1	1	1		1		1		1	1	1	1			0		1			0	1	0		1			0
GID7173803	1	1	1		1	1	1	1	1				1	1	1	1	1	1	1	1		1	1	1	1	1	1		1	1		1	1	1	1	1	1		0.5	1	0	0	0.5	0	0	1		0	1
GID7173810	1		1		1	1	1	1	0	0				1		1	1		1	1		1	1	1	1	1	1		1		1	1		1		1	1	1	1			0	1	0				0	0
GID7173812		0			0	0	0			0	0		1	1		1	1	1	1	1	1	1	1	1	1	1	1	1	1	1		1	1	1	1		0							0		1	0	0	0
GID7173817				1	1	1		1	1	1		1	1	1		1	1	1	1			1	1	1	1	1	1	1	1	1			1	1	1		1	1	1	1		0	0		1	0	0		1
GID7173818		1			1	1	1	1		1			1	1	1	1	1	1	1			1	1	1	1				1	1	1		1	1	0		0		1	1				0	1				1
GID7173823	0	1	1	1	1	1	1	1		1	0	1		1		1	1	1	1	1	1	1	1	1	1	1	1	1	1	1	1	1	1	1	1	1	1	1	1	1	1	0	1	0	1	0	0	0	1
GID7173824	1	1	1			1	1	1	1	1	0			1	1	1	1	1				1	1	1	1	1	1		1		1	1	0	1		1	1	1	1			0	0		1		0		1
GID7173851	1	1	1		1	1	1	1		1	0.5		1	1	1	1	1	1	1	1	1	1	1	1	1	1	1	1	1	1	1	1	1	1	0	0	0		1	1	0	0	1	0	0	1	0	0	0
GID7173856	1		1		1	1		1	1	1	0		0	0	0	0	0	0			0	0	0	0	0	0.5	0	0	0	0	0	0	0	0	1	1	1	1	1	1		0	1					0	0
GID7173875	1		1		1	1	1	1		1		0	0	0	0	0	0	0	0	0	0	0	0	0	0	0		0	0	0	0	0	0	0	0	0	0	1	1	1		0.5	1	0.5		1			1
GID7173910	1		1			0	0	0	0	0	0		1	1		1	1	1	1		1	1	1	1	1	1	1	1	1	1	1		1	1		0	0	1	1			0	1	0					1
GID7173922	0		1	1	1		1	1		1				1		1	1	1	1			1	1	1	1		1	1		1		1	1	1		1	1	1	1	1		0		0	1			0	1
GID7173951	1		1				1				1	0	0	0		0				0	0	0	0			0	0	0	0				0	0			0		0	0		0	1	0	1				1
GID7173967			0		0				0			0		0	0		0		0	1		0		0	0	0	0	0				0	0	0		0		0	0	0						1		0	0
GID7173972		0	0	0	0	0	0	0		0	0	1	1	1	1	1	1	1	1	1	1	1	1	1	1	1	1	1	1	1		1	1	1	1	1	1	1	1	1	1	0	1	0	0	1	0	0	0
GID7173975			1		0		0	0		0	0	0	0	0	0	0	0	0	0	0		0		0	0	0		0	0	0			0	0		0	0		0			0	1			1		0	0
GID7173991					1			1					0.5	1				1	0.5			0			1	1	1		0				0.5	0		1		1		1		0	1	0				0	0
GID7173992				0.5	1	1	1	0.5					0	0		0	0.5	0.5	0		0	0	0	0	0.5	0	0	0	0		0		0	0.5			1	1	1	0.5		0.5	1	1		1			0
GID7173995					1	1	1	1						1		1	1		1				1		1	1	1	1	1	1		1	1	1			1		0			0				1		0	0
GID7174015							1	1					1	1	1	1	1	1		1	1	1	1	1	1	1	1	1	1	1	1	1	1	1		1		0	0			0	1	0				0	0
GID7174031	0	1	1	1	1	1	1	1	1	1	0	1	1	1	1	1	1	1	1	1		1	1	1	1	1	1	1	1	1		1	1	1	1	1	1		0	0	1	0	1	0	0	1	0	0	0
GID7174072	1	0	0	0	0	0	0	0	0	0	0	1	1	1	1	1	1	1	1	1	1	1	1	1	1	1	1	1	1	1		1	1	1	1	1	1	0.5	0.5	0		0	1			1	0		0.5
GID7174073	1	1			1	1	1	1	1	1	0	0	0	0	0	0	0	0	0.5	0	0	0.5	0	0.5	0.5	0	0	0.5	0.5	0	0.5	0	0.5	0.5		1	1	1	1	1	1	0	1	0	1	1		0	0
GID7174077			1		1	1							0.5	1		0.5	0.5			1		1	0.5	0.5	1	1	1	1			1	1	0.5	1		0	1		1			0	1		1		0		1
GID7174080			1	1	1	1	1	1	1	1	0		1	1		1	1	1	1	1	1	1	1	1	1	1	1	1	1	1	1		1	1		1	1		1	1		0	1	0		1	0	0	0
GID7174090			0	0	0	0	0	0	0	0	0	1	1	1		1	1	1				1	1	1	1	1		1	1	1	1		1			1	1	1	1	1		0	1	0		1		0	0
GID7174093	0	1	1		1	1		1	1			0	0	0	0	0	0	0	0			0	0.5	0.5	0	0	0	0	0	0	0	0	0	0	1	1	1	1	1	1		0	1	0		1		0	0
GID7174094	0	1	1		0.5	0.5	0.5	0.5	1	1	1	0	0	0	0	0	0	0	0	1	0	0	0.5	0	0	0	0	0	0	0	0.5	0	0	0	1	1	1	1	1	1	0	0	1	0	0	1	0	0	0
GID7174103		1	1		1	1	1	1								1	1	1	1	1	1	1	1	1	1	1	1	1			1	1	1	1		0	0		1			0	1	0		1		0	0
GID7174104			1		1	1	1		1		0		1	1		1	1	1	1	1	0.5	1	1	0.5	1	1	1	1	1	1			1	1		1	1		1	1		0	1			1	0	0	0
GID7174105	1	1	1		1	1	1	1	1	1	0		1	1	1	1	1	1	1	1	1	1	1	1	1	1	1	1	1	1	1	1	1	1	1	1	0	0	1		0	0	1	0	0	1	0	0	0
GID7174107	1	1	1		1	1	1	1	1	1	0	1	1	1	1	1	1	1	1	1	1	1	1	1	1	1	1	1	1	1	1	1	1	1	1	0.5	0.5	0	1	1	0	0	1	0	0	1		0	0
GID7174109		1			1	1	1	1		1		1	1	1	1	1	1	1	1	1	1	1	1	1	1	1	1	1	1	1	1	1	1	1		1	1		1			0	1	0		1		0	0
GID7174110		0.5	1	0	0.5	1	0.5	1		1	0		1	1	1	1	1	1	1	1	1	1	1	1	1	1	1	1	1	1	1	1	1	1	1	1	1	0	1	1		0	1	0		1	0	0	0
GID7174113	1	0	0	0	0	0	0			0	0	1	1	1		1	1	1	1	1		1	1	1	1	1	1	1	1			1	1	1	0	0	0		0	0		0	1	0		1		0	0
GID7174115	1	0	0	0	0	0	0	0	0	0	0	1	1	1	1	1	1	1	1	1	1	1	1	1	1	0.5	1	1	1	1	1	1	1	1	0	0	0	0	0.5	0	0	0	0.5	0	0.5	0.5	0	0	0
GID7174116		1			1	1	1	1			0		1	1	1	1	1	1		1		1	1	1	1	1	1		1	1	1	1	1	1	1	1	1		1	1		0	1	0		1		0	0
GID7174125	1	1			1		1	1					1		1	1	1	1		1		1		1	1	1	1	1	1	1	1	1	1	1		1	1		1			0	1	0			0	0	0
GID7174130					1	1			1		0	1	1	1		1	1	1	1	1	1	1	1	1	1	1	1		1		1	1		1			1	0	1			0		0		1	0		0
GID7174140	0	1	1		1	1	1	1	1	1	0	1	1	1	1	1	1	1	1	1	1	1	1	1	1	1	1	1	1	1	1	1	1	1		1	1	0	1	1	0	0	1	0	0	1	0	0	0
GID7174162	1	1	1	1	1	1	1		1	1	0	1	1	1	1	1	1	1	1	1	1	1	1	1	1	1	1	1	1	1	1		1	1	1	1	1	1	0.5	1	0	0	1	0	0	1		0	0
GID7174193	1		1		1	1	1	1			1		0	0	0	0	0	0	0	1		0	0	0	0	0	0.5		0		0.5	0	0	0	1		0	0.5	1		0	0	1			1	0	0	1
GID7174195		1			1			1	1	1		0	0	0	0		0	0	0	1				0	0	0		0	0	0		0	0	0		1	1		1			0			1	0			1
GID7174208	1	1	1	1	1	1	1	1	1	1	1	0	0	0	0	0	0.5	0	0	1		0.5	0.5	0	0.5	0	0	0	0		0.5	0	0	0	1		0		0	0	0	0	1	0	0.5				1
GID7174267	1	1	1		1	1	1	1		1	0	0	0	0	0	0	0	0	0			0	0	0		0		0	0	0	0.5		0	0		1	1	0	1			1	1	1	1	1	1	1	0
GID7174270	1	1	1		1	1		1		1	0	0	0	0	0	0	0	0	0		0	0	0	0	0	0	0.5	0	0	0	0.5	1	0	0	1	1	1	0	1	1	1	1	1	1	1	1		1	0
GID7174271		0	0	0	0.5	0.5	0.5			0	1		1	1	1	1	1	1	1		1	1	1	1	1	1	1	1	1	1	1		1	1	1	1	1		1	1		0.5	0.5	1	1	0.5			0.5
GID7174281	1	1		1	1	1	1	1	0	0	0			1	1	1	1		1	1	1	1	1	1	1	1	1	1	1	1	1	1	1	1	0		0	0	0		0	0	1	0	0	1		0	0
GID7174288	1	1			1		0				0		1	1	1	1	1	1	1	1	1	1	1	1	1	1	1		1	1			1	1	0	0	0		0			0	1			1		0	0
GID7174310	1	1	1		1	1	1	1	0	0	1	1	1	1	1	1	1	1	1	1	1	1	1	1	1	1	1	1	1	1	1	1	1	1	1	1	1	1	1	1		0	1	0.5	1	1	0	0	0.5
GID7174312	1	1	1	1	1	1	1	1	1	1	0	1	1	1	1	1	1	1	1	1	1	1	1	1	1	1	1	1	1	1	1		1	1	1	1	1	0	1	1		0	1	0		1	0	0	0
GID7174313	1		1		1	1	1	1	0	0		1	1	1		1		1				1	1	1	1	1	1	1	1	1	1	1	1	1		1	1					0	1	0		1		0	0
GID7174314	1	1	1	1	1	1	1	1		1	0	1	1	1	1	1	1	1	1	1	1	1	1	1	1	1	1	0.5	1	1		1	1	1	1	1	1	1	1	1	1	0	1	0	0	1	0	0	0
GID7174316		0		0		0					0			1	1	1	1	1	1	1		1	1	1	1	1		1						1	1	0	0		1			0		0			0		1
GID7174317	1	1	1		1	0.5	1	1	0	0		1	1	1	1	1	1	1	1	1	1	1	1	1	1	1	1	1	1	1	1	1	1	1	1	1	1		0	0	1	0	1	0	0			0	0
GID7174318		0			0	0	0	0		0	0		1		1		1	1	1	1	1	1	1	1	1	1	1	1	1	1	1		1	1	1	1	1	1	1			0	1	1	1	1	1	0	1
GID7174319	1	1	1	1	1	1	1	1	1	1	0	1	1	1			1	1	1	1	1	1	1	1	1	1	1	1	1	1	1	1	1	1	1	0.5	0		0.5	0	0.5	0	1	1	1	1		0	1
GID7174320	1	1	1	1	1	1	1	1	1	1	0	1	1	1	1	1	1	1	1	1	1	1	1	1	1	1	1	1	1	1	1	1	1	1	1	1	1	0	1	1	0	0	1	0	0	1	0	0	0
GID7174321	1	1	1	1	1	1	1	1	1			1	1	1	1	1	1	1	1	1	1	1	1	1	1	1	1	1	1	1	1	1	1	1	1	1	1		1		0	1	1	1	1	1		0	0
GID7174322		1	1		1	1	1	1		1			1		1	1	1	1	1	1	1	1	1	1	1	1	1	1	1	1	1	1	1			1	1		1			0	1	1	1	1			1
GID7174323		1	1		1	1	1	1		0				1	1				1	1		1	1	1	1	1		1	1				1	1		1	1	1	1			0	1	1					1
GID7174330		1				1	1		1	0.5	1			1	1		1		1	1		1			1	1	1	1	1	1				1		1		1		1	0	0		0		1	0	0	0
GID7174332					1	1	1		1		1		1	1		1	1	1				1	1	1	1	1	1		1			1		1	1	1	1	1	1	1		0	1	0
GID7174333	1		1		1	1	1	1	1		0		1	1	1	1	1	1	1	1	1	1	1	1	1	1	1	1	1	1	1	1	1	1	1	1	1	1	1	1	0	0	1	0		1		0	0
GID7174339			0	0	0	0	0	0	0	0		1	1	1	1	1	1	1				1	1	1	1	1	1	1	1		1	1	1	1	1	1	1		0		1	0	0		1	0		0	1
GID7174340				0	0	0			0	0		1	1	1		1	1	1	1	1	1	1		1	1	1	1	1		1	1		1	1			1	0	0	0		0	0	0	1				1
GID7174342		1	1	1	1	1	1	1	1	1				1	1	1	1	1	1	1	1	1	1	1	1	1	1	1	1		1	1	1	1		0	0		0	0		0	1	0		1	0	0	0
GID7174343		0	0		0		0		0	0	0	1	1	1	1		1	1	1		1	1	1	1	1	1	1	1	1		1		1	1		1	1		0	0		0	0	0	1	0			1
GID7174348					0	0	0			0	0		1		1	1		1	1	1	1	1	1	1	1	1	1	1	1			1	1	1		1	1					0	0			0	0		1
GID7174349	0	1	1	1	1	0.5	1	1	1	1	0	1	1	1	1	1	0.5	1	0.5	1	1	1	1	1	1	1	1	1	1	1	1	1	0.5	1	0.5	0	0	0	0	0	1	0	1	0	0	1	0	0	0
GID7174351	0	1		1		1	1	1		1	0	1	1	1	1	1	1	1	1	1	1	1	1	1	1	1	1	1	1		1	1	1	1	1	0	0	0	0	0	1	0	1	0	0	1		0	0
GID7174357	1	1	1	1	1	1	1	1	1	1	0		1	1	1	1	1	1	1	1	1	1	1	1	1	1	1	1	1	1	1	1	1	1	1	0.5	0	0	1	1	0	0.5	1	0.5	1	0.5	0	0	0
GID7174388	1	1	1		1		0			0	0		1	1	1	1	1	1	1	1	1	1		1	1	1	1	1	1		1		1	1		1	1		1	1		1	1	1	1	1		0	0
GID7174390			1	1	1	1	1	1			0	1	1	1	1	1	1	1		1	1	1	1	1	1	1	1	1	1	1	1	1	1	1	1	1	1		0.5	0		1	1	1	1				0
GID7174393	1	0.5	0.5		1	1	0.5	1	1	1			1	1	1	1	1		1	1	1	0.5	1	1	1	1	1	1	1	1		1	1	1	0	0	0.5		0			0.5	0.5	1	1	0	1		0
GID7174396		1		1	1	1	0.5	1		1	0	1	1	1		1	1	1	1	1	1	1	1	1	1	1	1	1	1	1		1	1	1	1	1	1		1	1	0	1	1	1	1			0	0
GID7174397			1	1	1	1	1			1			1	1	1			1	1			1	1		1	1	1						1	1		1	1	0	1			0.5			1				0
GID7174398	1				1	1	1			1			1	1	1	1		1		1	1	1	1		1	1	1	1	1	1	1			1		1	1	1				1	1	1	1	1	1		0
GID7174399			1		1	1	1	1		1	0			1	1	1	1	1			1	1	1	1	1	1	1	1	1		1	1	1	1		0	0	0	0			1	1	1	1	1			0
GID7174400		1		1	1	1	1	1		1		1	1	1		1	1		1		1	1	1	1	1	1	1		1	1		1	1	1	1	1			0	0		1		1	1				0
GID7174406	1	1	1	1	1	1	1	1	1		0	1	1	1	1	1	1	1	1	1	1	1	1	1	1	1	1	1	1	1	1	1	1	1	1	1	1	0	1	1		1	0.5	0.5	1	0.5	1	0	0.5
GID7174412	1		1	1	1	1	1	1	1	1	0	1	1	1	1	1	1	1		1	1	1	1	1	1	1		1	1	1	1	1	1	1		1	1		1	1		1	1	1	1				0
GID7174413	1	1	1	1	1	1	1	1		1		1	1	1	1	1		1	1	1	1	1	1	1	1	1	1	1	1	1	1	1	1	1		1	1	1	1	1	0	1	1	1	1	1		0	0
GID7174416		1		1	1	1	1	1		1	0		1	1	1	1	1	1	1	1		1	1	1	1	1	1	1	1	1	1	1	1	1	1	1	1	0	1	1		1	1	1		1	1		0
GID7174417	1		1		1	1	1	1			0			1			1	1	1	1		1	1	1	1	1	1	1	1	1	1		1	1	1	1	1	1	1			1	1	1	1		1		0
GID7174418		1	1		1	1	1	1	1		0		1	1	1	1	0.5	1	1	1	1	1	1	1	1	1	1	1	1	1	1	1	1	1	1	1	1	1	0.5	1		1	1	1	1	1		1	0
GID7174419		1	1	1	1	1			1		0		1	1			1	1	1	1	1	1	1	1		1	1	1	1	1	1	1	1	1		1	1	1	1	1		1	1	1		1	1	1	0
GID7174421	1	1	1		1	1	1	1	1	1	0	1	1	1	1	1	1	1	1	1		1	1	1	1	1	1	1	1		1	1	1	1	1	1	1	1	1	1	0	1	1	1	1	1			0
GID7174422	1		1	1	1	1	1	1			0		1	1		1	1	1	1	1	1	1	1	1	1	1	1	1	1	1	1	1	1	1	1	1	1	1	1	1		1	1	1	1	1			0
GID7174424		1			1	1	1	1	1			1	1	1			1		1		1		1		1	1	1		1	1		1	1	1	1	1	1		0			0	0						1
GID7174431						1	1			1		1		1			1	1	1	1		1	1	1	1		1	1	1	1		1	1	1	0		0		0				0	0	1		0	0	1
GID7174433	1	1	1	1	1	1	1	1	1	1	0.5			1	0.5	1	0.5	1	1	1	1	1	1	0.5	1	1	1	1	1	1	1	0.5	1	0.5	0		0.5		0	0	0	0	0	0	1	0		0	1
GID7174434		1	1	1	1	1	1	1			0		1		1			1	1	1		1	1	1	1	1	1	1		1			1	1			0		0	0		0	0	0		0			1
GID7174454			1		1	1	1			1			1	1	1	1	1		1	1		1	1	1	1	1	1	1	1		1	1	1	1	1	1	1	1	1	1		1	1	1	1				0
GID7174488		1			1	1	1			1		1		1		1	1	1	1	1		1	1	1	1	1	1		1	1	1	1	1	1	0	0	0	0	0	0		0	1	1	1			0	1
GID7174491		0	0		0	0	0	0				1	1			1	1	1			1	1	1		1	1	1	1	1		1			1	0	0	0	0	0			0		1	1				1
GID7174493	1		1	1	1	1	1	1		1	0		0	0.5	1		1	0.5	0.5		1	1	1	1	0.5	1	1	0	0.5	1	0	0.5	1	0.5		0	0		0	0		0	0.5	1	1	1			0.5
GID7174499		1	1		1	1	1	1	1	1			1	1	1		1	1	1	1		1	1	1	1	1	1		1	1	1		1	1			0		0			0	0						1
GID7174502				1		1							1	1		1		1			1	1	1	1		1	1	1	1		1	1	1	1	0	0	0		0	0		0	1	1		1			1
GID7174503		1	1	1	1	1	1	1	1	1	0	1	1	1	1		1	1	1	1		1	1	1	1	1	1	1	1	1	1	1	1	1			0	0	0	0		0	1	1	1	1	1	0	1
GID7174504		1	1	1	1	1		1						1	1		1	1	1		1	1	1	1	1	1	1	1	1			1	1	1			0	0	0.5			0	1	0.5	1			0	1
GID7174508	1	1	1	1	1	1	1	1	1		0		1	1	1	1	1	1	1	1	1	1	1	1	1	1	1	1	1	1		1	1	1	0		0	0	0	0		0	0.5	1	1			0	1
GID7174516			1		1	1	1	1	1	1			1	1	1	1	1	1	1	1	1	1	1	1	1	1	1	1	1	1	1	1	1	1	0		0	0	0	0		0	1	1	1	1	1	0	1
GID7174518		1	1		1	1	1	1	1				1		1	1	1	1	1		1	1		1	1	1	1		1	1		1		1	0	0	0		0	0		0	1	1	1				1
GID7174519		1			1	1		1	1	1				1	1	1	1		1	1	1	1	1	1	1	1	1	1	1	1			1	1	0		0		0	0		0		1	1	1			1
GID7174520	1	1	1	1	1	1	1	1	1			1	1	1	1	1	1	1	1	1	1	1	1	1	1	1	1	1	1	1	1	1	1	1	0	0	0		0	0	0	0	1	1	1	1	1	0	1
GID7174521	1	1	1	1	1	1	1	1		1	0	1	1	1	1	1	1	1	1	1	1	1	1	1	1	1	1	1	1	1	1	1	1	1			0	1	0.5	1	1	0	1	1	1	1	1	0	1
GID7174522			1	1	1	1		1		1				1	1	1	1	1	1	1		1		1	1	1	1	1	1	1		1	1	1	0	0	0		0	0		0	0	0	1	0			1
GID7174529			1		1		1						1		1	1	1	1				1	1	1	1		1					1		1					1				1	1					1
GID7174530					1	1	1					1				1	1	1		1	1	1		1	1	1	1	1	1	1	1			1	0		0		0			0	1	1					1
GID7174532	1	1	1	1	1	1	1	1	1	1	0		1		1	1	1	1	1	1	1	1	1	1	1	1	1	1	1	1			1	1	0	0	0	0	0			0		1	1	1	1		1
GID7174533		1		1	1	1	1	1			0			1	1	1	1	1	0.5		1	1	1	1	1	1	1	1	1			1	1	1	0	0	0		0	0	0	0	0	0	1		0
GID7174534					1	1	1	1	1			1	1	1	1		1	1			1	1	1	1	1	1	1	1	1		1		1	1			0		0	0		0	0.5	1	1	1		0	1
GID7174535			1		1	1		1	1	1			1	1			1	1				1	1	1	1		1		1	1	1			1		0	0		0			0		1					1
GID7174540	1	1			1	1		1	1		0		1	1	1	1	1	1	1	1	1	1	1	1	1	1	1	1	1	1	1	1	1	1		0	0	0	0			0	1	1	1				1
GID7174545		1	1		1		1	1				1		1	1	1	1	1		1		1	1	1	1	1	1	1					1	1			0			0		0		1	1	1		0	1
GID7174549	1	1			0.5	1	1	1	1	1	0		1	1			1	1	1	1	1	1	1	1	1	1	1	1	1		1	1	1	1	0		0		0			0	1	1	1		1		1
GID7174550	0.5	1	1	1	1	1	0.5	1	1	1	0	1	0.5	1	1	1	1	1	1	1	1	1	1	1	1	1	1	1	1	1		1	1	1	0	0	0	0	0.5	0	1	1	1	1	1	0.5			0
GID7174551	1	1	1		1					1			0		0	0		0	0				0			0	0	0	0			0	0				0		1			0.5	1	0.5					0
GID7174559	0	1	1	1	1	1	1	1	1	1	0	1	0.5	0.5		1	0.5	1	0.5	1	1	0.5	1	0.5	1	1	1	1	1	1	1	1	0.5	1	1	1	1		1	1	0	1	1	1	1	1	1	0	0
GID7174560				1	1	1	1		1				1	1	1	1	1	1	1			1	1	1	1	1	1	1	1			1	1	1		0	0		1			0	0		1	0			1
GID7174561		1	1		1	1	1	1		1	0		1	1	1	1	1	1	1	1	1	1	1	1	1	1	1	1	1	1		1	1	1	1	1	1	0	1	1	0	0	0		1	0	0	0	1
GID7174562	1				1	1	1		1	1			1			1	1				1	1	1	0		1	1	1	1	1			1				1		1				1	1					1
GID7174565		1	1	1	1		0	1	1	0	0		1	1	1		1	1	1	1	1	1	1	1	1	1	1	1	1	1	1	1	1	1		0	0.5	0	1	1		0	0	0.5	1	0			0.5
GID7174566	1	1			1	1	1	1	1	1			1	1		1	1	1	1	1		1	1	1	1	1	1	1	1	1	1	1	1	1	1	1	1		1	1		0	0	0	1	0			1
GID7174567					1		0			0		1	1	1	1	1	1	1	1			1		1	1	1	1	1			1		1	1	1		1	1	1			1	1	1	1				0
GID7174568	1	1	1	1	1	1	1	1	1	1	0	0.5	1	1	0.5	0.5	1	1	1	1	0.5	1	1	1	1	0.5	0.5	1	0.5	0.5	0.5	0.5	0.5	1	1	0	0.5	0	1	1	0	1	1	1	1	1		0	0
GID7174569					1	1	1	1		1				1		1		1	1	1	1	1	1		1	1	1		1	1		1	1	1			1	1	1			0	0.5		1	0		0	0
GID7174570	1	1	1	1	1	1	1	1	1	1	0	1	0.5	1	0.5	0.5	1	1	1	1	1	1	0.5	0.5	0.5	0.5	1	1	1		1	1	1	1	1	1	0.5	1	0.5	1		0.5	1	1	1		1	0	0
GID7174571				1	1	1	1		1	1		1	1		1	1	1	1	1	1	1	1	1	1	1	1	1		1			1	1	1	1		1		1	1		1	1	1	1				0
GID7174572		1	1	1	1	1	1	1	1		0			1			1	1	1	1		1	1	1	1	1	1	1	1				1			1	1	0	1	1		0.5	0		1				1
GID7174574	1	1		1	1	1	1	1	1	1			1	1	1	1	1	1	1	1		1	1	1	1	1	1	1	1	1	1	1	1	1	1	1	1		0	0		0	0	0		1		0	0.5
GID7174575				1	1	1	1	1	1	1	0		1	1		1	1	1	1			1	1	1	1	1	1		1	1	1	1	1	1	1	1	1	0	1	1		0			1		0		1
GID7174576	1	1	1	1	1	1	1	1		1	0	1	1	1	1	1	1	1	1		1	1	1	1	1	1	1	1	1			1	0	1		1	1		0			0	1	0		1	0	0	0
GID7174585					1	1						0		0			0	0	0	1	0	0	0.5	0				0	0	0	0	0	0	0			0		0			0	1	0				0	0
GID7174586		1		1	1	1							1	1			1	1			1	1	1	1	1	1	1		1			1		1		1	1	1	1			0	1			1			0
GID7174590	1	0	0	0	0	0	0	0	0	0	0	1	1	1	1	1	1	1	1	1	1	1	1	1	1	1	1	1	1	1	1	1	1	1	1	1	1	0	0	0	0	0	1	0		1	0	0	0
GID7174591	1	1	1	1	1	1	1	1	1	1	0	1	1	1	1	1	1	1	1	1	1	1	1	1	1	1	1	1	1		1	1	1	1	1	1	1	0	0	0	0	0	1	0	0	1	0	0	0
GID7174592			0		0	0	0			0			1	1		1	1	1				1	1	1	1	1	1		1			1	1	1	1	1			1	1		0	1			1			0
GID7174593					0	0	0	0		0				1	1	1	1	1	1		1	1	1	1	1	1	1		1	1		1	1	1	1	1	1		0				1	0			0	0	0
GID7174599			0	0	0	0	0	0	0	0	0		0	0	0	0	0	0	0	0	0	0	0	0	0	0	0		0	0	0		0	0		0	0		0	0			0	0	1			0	1
GID7174600			0	0	0	0	0	0	0			0	0	0	0	0	0	0		1				0	0		0		0	0	0	0	0	0		1	1	1	1	1		0				1			0
GID7174601		0	0		0	0	0	0	0	0		0	0	0		0		0	0	1	0	0	0	0	0	0	0	0	0	0	0.5	0	0	0	0	0	0	0	0	0		0	1	0			0	0	0
GID7174610		1	1		1	1	1				1		1	1	1	1	1	1	1			1	1	1	1	1	1	1	1	1		1		1	1	1	1	1				1	1	1	1	1	1		0
GID7174639		1		1	1	1				0		1	1	1	1		1	1	1			1	1	1	1	1	1	1	1	1	1	1	1	1	1	1	1		0			0	1	0		1			0
GID7174642					1	0			0				1		1	1	1	1		1	1		1	1	1	1		1	1	1				1				1	1								0	0	0
GID7174650		1			1	1		1	1		0		1	0.5	1	0		1	0	0	0	0	0.5	0	0.5	1	0.5		1	0		0.5	0	0.5		1		1	1	1		0						0	0
GID7174651		1	1		1		1						0	0		0	0		1		0	0.5	0	0		0.5	1			0	0		0	1		1	1		1			0	1	0		1	0	0	0
GID7174653					1	1	1	1	1	1				1		1	1	1				1	1	1	1		1		1			1	1	1		1	1		1	1		0	1	0				0	0
GID7174656		1	1		1	1	1	1	1	1	0	1	1	1	1	1	1	1	1	1	1	1	1	1	1	1	1	1	1	1			1	1	1	1	1	1	1	1	0	0	1	0	0	1	0		1
GID7174657			1		1	1	1	1	1	1	0	1	1	1		1	1	1		1		1	1	1	1	1	1		1	1		1	1	1			1		1	1		0	1						1
GID7174665		0			0.5	0	0						1	1	1	1	1	1		1		1	1	1	1	1	1	1	1	1		1	1	1	0	0	0	0	0			0	1			1			0
GID7174669	0	1	1	1	1	1	1	1	0	0	0	0	0	0	0	0	0	0	0	1		0	0	0	0	0	0	0	0		0	0	0	0	0.5	0.5	0.5	1	0.5	0.5	0	0	1	0	0	1	0	0	0
GID7174699			1	1	1	1		1				1	1	1	1	1	1	1	0.5				1	1	1	0.5	1	1		1			1	1	1		0.5		0			0	0		1	0	0
GID7174701	1	1	1	1	1	1	1		1	1	0	1	1	1	1	1	1	1	1	1	1	1	1	1	1	1	1	1	1	1	1	1	1	1	1	1	1	1	1	1		0	0	0	1	0		0	1
GID7174702	1	1		1		1	1	1		1		1	1	1	1	1	1	1	1	1	1	1	1	1	1	1	1	1	1	1		1		1		1	1		1	1	0	0	0	0	1	0		0	1
GID7174703	1	1			1	1		1			0		1	1	1	1	1	1	1	1	1	1	1	1	1	1	1	1	1		1		1	1		1	1	0	0			0	0	0	1	0	0		1
GID7174704		1		1	1	1	1	1	1	1			1	1	1	1	1	1	1	1	1	1	1	1	1	1	1	1	1		1	1	1	1		1	1	1	1			0	0	0	1	0			1
GID7174707			1	1	1	1		1								1	1				1	1	1	1	1	1	1			1	1		1	1		1	1		1			0	0	0			0
GID7174708	1	1	1	1	1	1	1	1	1		0	1		1	1	1	1	1	1	1		1	1	1	1	1	1	1	1	1	1	1	1	1	1	1	1	1	1	1	1	0	0	0	0	1	0	0	1
GID7174709			1		1		1			1	0		1	1		1	1	1	1		1	1		1		1	1		1			1	1	1		1	1		1	1		0	0	0		1			1
GID7174718		1	1		1	1	1	1		1	0		1	1	1	1		1	1	1		1	1	1	1	1	1		1	1	1	1		1		1	1	1	1	1	0	0.5	1	1	1			0	0
GID7174742	1		1	1	1		0	0	1	1			0	0	0		0	0	0		0	0	0.5	0	0	0	0	0	0	0		0		0	1	1	1		0	0	0	1	1	1	1	1			0
GID7174754	1	1	1	1	1		0	0	1	1	0		0	0	0	0	0	0	0	0			0	0	0	0	0	0	0		0	0	0	0	0		0	0	0	0	1	0	0	1	1	1	1	1	0
GID7174766		1	1	0.5	0.5	0.5	1	1	1	0.5	1	1	1	0.5		1	1	1	1	1	1	1	1	1	0.5	1	0.5	1	0.5	1	1	1	0.5	1	1	1	1	1	1	1	0	0	1	0	1	0		0	1
GID7174771	1	1	1	1	1	1			1		1			1	1	1		1	1	1		1	1	1	1		1		1			1		1		1	1	1	1	1		0	1				0		1
GID7174775	1	1	1		1	1	1	1		1	1	0	0	0	0	0	0	0	0	0		0	0	0		0	0	0	0	0	0.5	0	0	0	0		0	1	0.5	1	0.5	1	1	1	1	1			0
GID7174797			1	1	1		0			0	0	0	0	0	0	0	0	0	0	0	0	0	0	0	0	0	0		0		0		0	0	0	0	0		0		0	0	1			1	0	0	0
GID7174798				1	1	1	1		1	1	0				1	1		1	1	1	1	1	1	1	1		1	1	1	1			1	1	1	1	1	0	0	0		0	0		1	0			1
GID7174801	1	1			1	1	1					1		1	1	1	1			1		1	1	1	1	1	1		1		1		1	1		1	1	1		1		0	0		1	0		0
GID7174803	1	1	1	1	1	1	1	1	1		0	1	1	1	1	1	1	0.5	1	1	1	1	1	1	1	1	1	1	1	1	1	1	1	1	1	1	1		0	0	1	0	0	0	1	0	0	0	1
GID7174804					1	1	1		1	1	0	1		1		1	1	1		1		1	1	1	1	1	1	1	1	1	1	1	1	1		1	1	1	1	1		0	0	0	1	0	0	0	1
GID7174805	1		1	1	1	1	1	1	1		0	1	1	1	1	1	1	1	1	1		1	1	1	1	1	1	1	1	1		1	1	1	1	1	1	1	1	1		0	0		1	0			1
GID7174806		1	1		1	1	1	1	1		0		1	1	1			1	1	1	1	1	1	1	1	1	1		1		1	1	1	0.5		1	1	1	1	1		0	0	0	1				1
GID7175758			1		1	1		1		1		1	1	1	1			1	1	1		1	1	1	1	1	1		1	1			1	1	1		1	0	1			0	0.5	0					1
GID7175766		1		1		1	1					1	1	1		1						1		1	1	1	1	1	1			1			1		1			0			0.5		1				0
GID7175799	0	1		1	1	1	1	1			0			1	1	1	1			1	1	1	1	1	1	1	1	1	1				1	1		1	1	1	1			0	0	0	1	0	0
GID7175809					1	1		1		1		1				1	1	1			1	1	1	1	1	0.5		1	1	0			1	1	1	0	1	1	1	1		0	0		1
GID7175811			1		1	1	1	1	1				1	0.5		0.5	1	0.5	1	1		1	1	0.5	0.5	0.5	1	1		0.5	1	1	1	1		1	1	1	1	1		0	1		1		0		1
GID7175816		0	0	0	0	0	0	0	0	0	0	0	0	0	0	0	0	0	0	1	0	0	0.5	0	0	0	0	0	0	0	0	0	0	0	1	0	0		0	0	0	0.5	1	0.5		1	0	0	0
GID7175819		1	1		1	1	1	1	1		1	0	0	0	0	0	0	0	0	1		0	0	0	0	0	0	0	0.5		0.5	0	0	0	1	0	0.5		1	1		0	0.5		1	0			1
GID7175837	1	1	1		1	1	1	1	1	1	0	1	1	1	1	1	1	1	1	1	0.5	1	1	1	1	1	1	1	1	1	1	1	1	1	1	1	1	1	1		0	1	1	1	1	1		0	0
GID7175851			1	1	1	1	1			1			1	1		1	1	1	1	1		1	1	1	1	1	1	1	1	1	1	1	1	1	1	1	1	1	1	1		0	1	0		1			0
GID7175852		1	1	1	1	1	1	1	1	1	0	1	1	1		1	1	1	1	1	1	1	1	1	1	0.5	1	1	1	1	1	1	1	1	1	1	1	0.5	0			0	1	0				0	0
GID7175853	0	1		1	1	1	1	1	1		0	1		1		1	1	1	1	1	1	1	1	1	1	1	1	1	1	1		1	1	1	1	1	1	0	0.5	0	0	0	1	0	0		0	0	0
GID7175855				1	1	1								1			1	1		1		1	1		1	1			1		1	1	1	1		1			1			0	1				0	0	0
GID7175856					1	1	1			1					1	1	1			1	1	1		1	1	1			1	1	1		1	1		1	1		1	1			1	0			0	0	0
GID7175858		1			1	1	1	1	1			1		1		1	1	1	1	1	1	1	1	1	1	1	1	1	1	1	1	1	1	1		1	1		1		0	0	0	0	1	0			1
GID7175859		1				1	1	1	1	1		0.5	1	1	0.5	0.5	0.5	0.5	0.5	1	0.5	0.5	1	0.5	0.5	0.5	0.5	0.5	0.5	0.5	0.5	0.5	0.5	0.5	1	0.5	0.5	0.5	0.5	1	0	0	0.5	0.5	1	0.5	0	0	1
GID7175863		1	1	1	1	1		1		1			1	1		1	1	1	1		1	1	1	1	1	1	1	1	1	1		1	1	1		1	1						0	1	1		1		1
GID7175864		1		1	1		0		1		0		0		0								0	0	0		0		0	0		0	0		0		0			0		1	1	1	1	1			0
GID7175875	1	1	1		1	1	1	1	1	1	0		1	1	1	1	1	1	1			1	1	1	1	1	1	1	1		1	1	1	1	1	1	1		0	0		0	0	0.5	1	0		0	1
GID7175876	1	1	1	1	1	1	1	1	1	1	0		1	1	1	1	1	1	1	1	1	1	1	1	1		1	1	1	1	1	1	1	1	1	1	1	1	1	1		0	0		1	0	0		1
GID7175877	1	1		1	1	1	1	1	1	1		1	1	1		1	1	1	1	1	1	1	1	1	1	1	1	1	1	1	1	1	1	1	1	1	1	1	1	1		0	0		1	0	0	0	1
GID7175891			1		1	1	1	1	1	1		1	1	1			1	1	1		1	1	1	1	1	1	1	1	1	1	1	1	1	1	1	1	1	1		1		1	1	1	1	1		1	0
GID7175892	1	1	1		1	1		1		1	0	1	1	1	1	1	1	1	1	1		1	1	1	1	1	1	1	1	1		1	1	1	1	1	1	1	1	1		1	1	1	1		1		0
GID7175894		0	0	0	0	0	0	0		0		0	0	0	0	0	0	0		0	0	0		0	0	0	0	0	0		0	0	0		0	0	0		1	1		0	1	0	1	0		0	1
GID7175897	1	0	0	0	0	0	0		0	0	1	1	1	1	1	1	1	1	1	1	1	1	1	1	1	1	1	1	1	1	1	1	1	1		1	1	1	1			0	1	0	1	0	0	0	1
GID7175901		1	1	1	1	1	1	1	1	1	0	0	0	0	0	0	0	0	0	0.5	0	0	0	0	0	0	0	0	0	0	0	0	0	0	0	0	0		0	0		1	1	1		1	0	0	0
GID7175911			1	1	1	1	1	1		0	0	1	1	1		1		1	1	1	1	1	1	1	1	1	1	1	1	1	1	1	1	1		1	1	1	1	1		0	0	0	1			0	0
GID7175914	1			1	1	1		1		1	0	0	0	0	0	0	0	0	0	1		0	0	0	0	0	0	0	0	0	0.5	0	0	0		0	0		1	1		0	1	0		1	0	0	0
GID7175920		1		1	1	1	1		1	1	0	1	1		1	1	1	1	1			1	1	1	1	1	1			1		1	1	1		1	1		1			0	1	0		1		0	0
GID7175924		1	1	1	1	1	1						1	1	1		1	1	1	1		1	1		1	1	1				1	1		1		1	1	1	1			0	1	0		1			0
GID7175926		1					1		1					1	1	1		1	1	1		1	1	1	1	1	1	1	1			1		1		1	1	1	1	1		0	1		1				0.5
GID7175927		1		1	1	1	1			1			1	1	1	1	1	1	1	1	1	1	1	1	1	1	1		1		1	1	1	1		1	1	1	1	1		0	1	0		1		1	0
GID7175930		1	1	1	1	1	1	1		1		1	0			0.5	0.5	0.5	0.5	1	0.5	1	1	0.5	1	0.5	1		0.5	1		1	0	0.5	1	1	1	1	1	0		0	0.5	0	1	0	0		0.5
GID7175931			1	1	1	1		1		1	0	0	0	0		0	0	0	0	1		0	0.5	0.5	0	0	0	0	0		0		0	0	1	1	1		0			1	1	0			0	0	0
GID7175951	1	1	1	1	1	1	1	1	1	1	0	1	1	1	1	1	1	1	1	1	1	1	1	1	1	1	1	1	1	1	1	1	1	1	1	1	1	1	1	1	0	0	1	0	0	1	0	0	0
GID7175970	1	1	1	1	1	1	1	1	1	1	0		0.5	0.5	1	1	0.5	0.5	1	1		0.5	0.5	0.5	0.5	0.5	0.5	1	0.5	0.5	0	0.5	0.5	0.5	1	0.5	0.5	0	0	0	0	0	1	0	0	1		0	0
GID7175976		0	0	0	0	0	0	0	0	0	0		0	0	0	0	0	0	0		0	0	0	0		0	0	0	0	0	0	0	0	0	0	0	0	1	0.5			1	1	1	1		1	1	0
GID7175977	1	1	1	1	1	1	1	1	0	0.5	0	0.5	0	0.5	0.5	0.5	0.5	0.5	0.5	0	0.5	0.5	1	0.5	1	0.5	1	1	0.5	0	0.5	0.5	0.5	0.5	0.5	0.5	0.5	0.5	0.5	0	0	0	1	0	0.5	0	0		0.5
GID7175978			1		1	1		1		1		1	1	1	1		1	1	1	1	1	1	1	1	1	1	1	1	1	1		1		1		1	1	1	1	1		0	1		1	1		0	0.5
GID7175990	1	1	1	1	1	1	0.5	1	0	0	0	1	1	1	1	1	1	1	1	1	1	1	1	1	1	1	1	1	1	1	1	1	1	1	1	1	1	1	1	1	1	0	1	0	1	0		0	0
GID7175993		1		1	1	1	1	1	1	1		1	1	0.5		1	1	1	0.5	1	1	0.5	0.5	0.5	1	1	1	1	0.5	1	0	0.5	0.5	1	1	1	1	1	1	1		0	1	0	0	1	0		1
GID7175994	1	1	1	1	1		0		0	0	0	1		1		1	1	1	1	1	1	1	1	1	1	1	1	1	1	1	1	1	1	1		1	1	1	1			0	1	0	1	0	0	0	1
GID7175997		1		1	1	1	1	1	1	1		1	1	1	1	1	1	1	1	1	1	1	1	1	1	1	1	1	1	1	1	1	1	1	1	1	1	1	1	1		0.5	0	0	1	0		0	1
GID7176000	1		1	1	1	1	1	1	1	1		1	1	1	1	1	1	1	1	1	1	1	1	1	1	1	1	1	1			1	1	1	1	1	1	1	1	1		0	1	0		1	0		1
GID7176002		1	1		1		0			0			1	1	1	1	1	1	1			1	1	1	1	1	1	1	1	1		1	1	1	1	1	1	1	1	1		0	1		1	0	0		1
GID7176003			1		1	1	1		1		0	1	0	1		0.5	0.5	1	0.5	0		1	1	1	1	0.5	1	1	1	0.5		1	0	1		1	1	0.5	0.5			0	0	0	1	0	0	0	1
GID7176008	1	1	1	0	1	1	1	1		1		0	0	0	0	0	0	0	0	0		0	0	0	0	0	0	0	0	0	0.5	0	0	0	1	1	1	1	1	1		0	1	0		1	0	0	0
GID7176009		1		1	1	1	1	1		1		0	0	0	0	0	0	0	0		0	0	0	0	0	0			0	0		0	0	0	1	1	1	1				0	1						0
GID7176011					1				1				0	0		0			0			0	0	0	0		0		0		0		0		1	1		1	1				1			1	0	0	0
GID7176013	1	1	1		1	1	1						1			1		1	1	1		1	1	1		0.5	1	1	1			1	1	1	1		1	1	1	1		0	1		1			0	1
GID7176014	1			1	1	1		1	1	1			0		0	0	0	0	0	0	0	0	0	0	0	0		0	0	0	0	0	0	0	0	1	1	1	1			0	1	0		1	0		0
GID7176015			1	1	1	1	1	1		1	1		0	0	0	0	0	0	0		0	0	0	0	0	0	0		0	0	0	0	0		1	1	1		1			1	1	1	1				0
GID7176016			1		1	1		1		1		0	0	0	0	0	0	0	0	0		0	0	0	0	0		0	0		0.5	0	0		1	1	1	1	1	1		0		0		1	0	0	0
GID7176018		1	1	1	1	1	1	1	1	1	0.5	1	1	1	1	1	0.5	1	1	1	1	1	1	1	1	1	1	1	1	1	1	1	1	1	1	1	0.5	1	1	1	0.5	0.5	1	0.5	1	1	0.5	1	0
GID7176027	1		1		1	1		1			0	0	0	0				0		0	0		0	0	0	0			0	0		0		0			0		0			0	1	0	1				1
GID7176029		1		1	1	1		1	1	1	1		0	0	0	0	0	0	0	0	0	0		0	0	0	0		0	0		0	0			1	1		1			1	1	1	1				0
GID7176031	1	1	1	1	1	1	1	1		1	0	0	0	0	0	0	0	0	0	0	0	0	0	0	0	0	0	0	0		0	0	0	0	1	1	1	0	1	1	0	0	1	0	0	1		0	0
GID7176033		1			1	1		1		1			0	0		0	0	0	0	0		0	0	0	0		0	0	0			0	0	0			1		1			0	1	0			0.5	0	0
GID7176035		1	1		1	1			1				0		0	0		0	0			0	0	0	0	0	0		0		0	0	0	0			0		0	0		0	1	0			1		0
GID7176036		1	1	1		1	1	1	1	1	0	0	0	0		0	0	0	0			0	0	0	0	0		0	0		0	0	0	0			0.5		0			0				1			0
GID7176039	1	1	1	1	1	1	1	1		1	0		0	0	0	0	0	0	0			0	0	0		0	0	0	0	0		0	0	1			0	0	0	0		0	1	0		0	0.5		1
GID7176041			1			1								0		0	0	0	0	0		0		0	0	0	0	0	0			0					0					0	1	0		1			0
GID7176042				1	1	1	1		1	1			0	0		0	0	0		0	0		0	0	0	0		0	0			0	0	0		1	1	0	1			0	1	0		1	0	0	0
GID7176043			1		1	1	1	1	1	1	0		0		0		0	0	0			0	0	0	0	0	0	0	0	0		0	0	0		1	1		0			0	1	0		1	0		0
GID7176044			1		1	1		1	1			0	0		0			0			0	0		0	0	0	0		0	0		0	0	0		1	1			0			1					0	0
GID7176047		1	1		1	1	1			1	0	0	0			0		0	0				0	0	0	0	0		0	0		0	0	0	1	1	1		0	0		0	1	0			0		0
GID7176048							1						0	0		0	0		0	0	0	0	0	0	0	0	0	0	0	0	0		0	0			0		0			0		0		1		0	0
GID7176049		1	1	1	1	1	1	1	1	1			0	0		0	0	0	0	1	0	0	0	0	0	0	0	0	0	0	0	0	0	0		1	1		0	0		0	1	0		1		0	0
GID7176052					1	1		1	1	1	0	0	0		0	0	0	0				0	0	0	0	0		0	0	0	0	0	0	0		1	1		0	0		0	1	0				0	0
GID7176053	1				1	1		1		1			0		0	0		0	1		0	0	0	0.5	0	0	0.5	0	0			0	0	0	1	1	1		0			0	1	0				0	0
GID7176054					1	0.5	0.5	0.5	1			0	0	0		0	0	0		1	0	0		0	0	0	0		0		0	0	0	0		1	1		0.5	0		0	1	0		1		0	0
GID7176056		1	1	1	1	1	1	1		1		0	0	0	0	0	0	0	0		0	0	0	0	0	0	0	0	0		0	0	0	0	0		0	0	0			0	1	0			1	0	0
GID7176058				1	1	1		1		1			0	0	0	0	0	0	0	0		0	0	0		0	0		0			0	0	0	0		0	0	0	0		0	1	0		1		0	0
GID7176059				1	1	1				1	0		0	0		1		0	0			0	1	0	0	0	0		0		0	0	0	0	0	0	0	0							1	0			1
GID7176060	0	0	0			1		0			0		0	0		1		0					0.5	0		0	0	0	0	0		0	0	0			0		0			0		0	1	0			1
GID7176063	1		1	1	1	1	1	1			0			1				1	1			1	1		1		1				1	1		1	1		1	1	1			0	1	0					0
GID7176065	1				1	1	1	1			0	1		1		1	1	1	1			1	1	1	1		1		1		1	1	1	1			1	1	1	1		0	1						0
GID7176067			1		1	0.5	0.5	1	1				1	1	1	1	1		1	1	1	1	1	1	1	1	1	1	1		1	1	1	1		1	0.5	0	1	1		0	0		1		0		0.5
GID7176068	1	1	1	1	1	1	1	1		1	0		0.5	0.5	0	0.5	0	0.5	0.5	0.5	0	0.5	0.5	0	0	0.5	1	0.5	0.5	0	0	0	0.5	0	1	1	1	1	1		0	0	0.5	0	0.5	1		0	0.5
GID7176070		1	1	1	1	1		1		1				1	1	1		1		1	1	1	1	1	1	1	1	1	1	1	1	1	1	1		1	1		1	1		0	0	0	1				1
GID7176080					1	1	1	1		1			1	1	1	1		1	1	1	1	1	1	1	1	1	1		1	1	1	1	1	1	1	1	1	1	1	1		0	0.5	0		1			0.5
GID7176087				1	1		0			0	0	0		0	0	0	0	0	0		0	0	0	0	0	0	0	0	0	0	1	0	0	0	1	1	1		1	1		0	1	0		1	0	0	0
GID7176093			1		1	1		1	1	1			1	1		1	1	1	1	1		1	1		1	1	1		1	1			1	1	1	1	1		1	1		1	1	1	1	1	1	1	0
GID7176094	1	1	1	1	1	1	1	1	1		0	0	0	0	0	0	0	0	0	0	0	0	0	0	0	0		0	0	0		0	0	0	1		1	1	1			0	1	0		1	0		1
GID7176097		1	1	1	1	1	1	1	1	1	0	1	1	1	1	1	1	1	1	1	1	1	1	1	1	1	1		1			1	1	1	1	1	1		1			1	1	1	1		1		0
GID7176104	1		1		1						0	1	1	1	1	1	1	1		1	1	1	1	1	1	1	1	1	1			1		1		1	1	1	1	1		0	0	0	1	0			1
GID7176106				1	1		0						1	1		1	1	1	1		1	1	1	1		1	1	1				1	1	1			1			1			1	0				0	0
GID7176109	1	1		1	1	1	1			1			1			1		1		1		1	1	1	1	1	1		1		1	1		1	1	1	1	1	1	1		0	0	0	1	0		0	1
GID7176114		1		1						1			1	1	1	1	1	1	1		1	1	1	1	1	1	1		1		1		1	1	1	1	1	1	1	1		0	0	0	1		0	0	1
GID7176115					1		0			1			1	1	1	1			1				1	1	1	1	1		1			1	1	1		1	1		1			0	1	0		1	0	0	0
GID7176119	1	1	1	1	1	1	1	1		1	0	1	1	1	1	1	1	1	1	1	1	1	1	1	1	1	1	1	1	1	1	1	1	1		1	1	1	1	1	0	0	0	0	1				1
GID7176152			1		1	1		1	1			1	1	1	1	1	1	1	1		1	1	1	1	1	1	1		1		1	1	1	1	1	1	1	0	1	1		0	1		1		0	0	1
GID7176157		1			1	1		1			0		1	1		1	1	1	1	1	1	1	1	1	1	1	1	1	1	1	1	1		1		1	1		1	1		0	1	0	1	0			1
GID7176170		1	1	1	1		0			0		0		0	0	0		0	0	0	0	0	0	0	0	0			0	0	0.5	0	0	0		1	1	1	1	1		0	1	0		1		0	0
GID7176175	0		1		1	1								1		1	1				1	1	1	1	1	1	1		1	1		1		1		1	1		1				1						0
GID7176179			1	1	1	1							0		0	0	0	0	0	0	0			0	0		0	0	0	0	0	0	0	0			0	0		0		0	1	0				0	0
GID7176183		1			0.5	0.5	1				0	0	0		0	0	0	0	0			0		0	0		0	0	0	0	0.5	0	0	0	1	1	1		1	1			1	0					1
GID7176271		0	0	0	0	0	0		0	0	0		1	1		1	1	1	1	1	1	1	1	1	1	1	1	1	1		1	1	1	1	1	1	1	0	1	1		0	1	0	1	0	0		1
GID7176275	1		1	1	1	1		1					1			1	1	1	1	1	1	1	1	1	1	1	1		1	1	1	1	1	1	1	1	1	1	1	1		0	1	0	1		0		1
GID7176276		1	1		1	1	1	1	1	1	0		1	1	1		1	1	1	1	1	1	1	1	1	0.5	1		1	1	1	1	1	1		1	1	1	1			0	1	0	1		0	0	1
GID7176278	0	1	1	1	1	1	1	1	1	1	0	1	1	1	1	1	1	1	1	1	1	1	1	1	1	1	1	1	1	1	1		1	1	1	1	1	0	1	1	0	0	1	0	1	0	0	0	1
GID7176279			1	1	1	1	1			1		1	1					1	1	1	1		1	1	1	1	1	1	1	1	1	1	1			1	1		1	1		0			1	0	0		1
GID7176280	1	0			0.5	0	0	1	0	0	0		1	1	1			1	0.5	1	1	0.5	1	1	1	1	1	1	1	1		1	1	1		1	1		0	1		0	1		1	0			1
GID7176284				1	1	1	1	1		1			1	1			1	1	1	1	1		1	1	1	1	1	1	1	1	1	1	1	1	1	1	1		1	1		0	1	0	1	0		0	1
GID7176288		1	1	1	1	1	1	1		1	0		1	1	1	1	1	1	1	1	1	1	1	1	1	1	1	1	1	1	1	1	1	1		1	1	1	1	1		0	1	0	1	0	0	0	1
GID7176289		0	0	0	0	0	0		0	0	0		1	1		1	1	1			1	1	1	1	1	1	1	1	1		1	1	1	1	1	1	1	1	1			0.5	1	0	1	0	0		1
GID7176291	1		1		1	1	1	1	1		1	0		0	0	0	0	0	0	0	0	0	0	0		0	0	0	0		1		0	0	1	1	1		1	1		0	1	0		0	0	0	0
GID7176293				1	1	1	1		1		1	0	0		0	0	0	0	0	0		0	0		0			0	0	0	0	0	0	0		1	1		1			0	1	0	1		0		0
GID7176301		1	1	1	1	1	1	1		1			0	0	0	0		0	0			0	0	0	0	0	0	0	0	0	0	0	0	0		1	1	1	1			0	1	0		0	0		1
GID7176304					1	1	1	1		1	1	0	0	0	0	0	0		0	0		0		0	0	0	0		0	0	0	0	0	0	1	0	0		1	1		0	1	0	1	0			1
GID7176306				1	1	1	1	1		1						1		1	1	1	1	1	1	1	1	1	1		1	1		1		1	0	0	0	0	1			0	1	0					1
GID7176320		1	1		1		0		1	1	0	1	1	1	1	1	1	1	1	1	1	1	1	1	1	1	1	1	1	1		1	1	1	1	1	1	1	1	1		0	1	0		1		0	0
GID7176323		1		1	1	1		1				1	1			1		1	1			1	1	1	1	1	1		1	1			1	1	1	1	1	1	1			0	1					0	0
GID7176335	1	1			1	1	1	1	1	1	0	1	1	1	1	1	1	1	1	1	1	1	1	1	1	1	1	1	1			1	1	1	1	1	1	1	1	1		0	1	0		1		0	0
GID7176353			1		1	1		1		1		1		1	1	1	1	1	1			1	1	1	1	1	1					1	1	1			1		1	1		0	1					0	0
GID7176356	1	1	1	1	1	1	1	1		1	0	1	1	1	1	1	1	1	1	1	1	1	1	1	1	1	1	1	1		1	1	1	1	1	1	1	1	1	1	1	0	0	0	1	0		0	0
GID7176357		1	1	1	1	1	1	1		1		1				1	1	1	1	1	1	1	1	1	1	1	1		1	1		1	1	1	1	1	1	1	1			0	0		1	0	0	0	1
GID7176359		1		1	1	1		1	1		0		1	1		1		1	1	1		1	1	1	1	1	1		1			1	1	1		1	1	1	1	1		0.5	0	0	1		0	0	1
GID7176362		1	1	1	1	1	1	1		1	0	1	1	1	1	1		1	1	1	1	1	1	1	1	1	1	1	1	1	1	1	1	1		1	1	1	1	1		0	0	0	1	0		0	0.5
GID7176370	1	1	1		1	1	1	1		1		1	1	1	1	1	1	1	1	1		1	1	1	1	1	1	1	1			1	1	1		1	1	1	0.5	0		0	1	0		1	0	0	0
GID7176374		1	1	1	1			0		1		0	0	0	0	0	0	0	0	1	0	0	0	0	0	0	0	0	0	0	0.5	0	0	0	1	0.5	1	0	0		1	1	1	1	1	1	1	1	0
GID7176379		1	1	1	1					0			1	1	1	1	1	1	1	1		1	1	1	1	1	1		1	1		0	1	1		1	1	1	1	1		0	1		1			0	1
GID7176397		1	1	1		1	1	1	1				1		1	1	1	1	1			1	1	1	1	1	1	1	1		1		1	1			1		0	0		0	0	0					1
GID7176407	1	1	1		1	1	1	1	1	1	0	0	0	0	0	0	0	0	0	0.5	0	0	0	0	0	0		0	0	0	0	0	0	0	1	1	1	0	0	0		0	1	0	1	0	0.5		1
GID7176409	1	1	1		1	1	1	1	1	1			0	0	0	0	0	0	0	0	0	0	0	0	0	0		0	0	0		0	0	0	1	1	1		1		0	0	1	0	0	1	0	0
GID7176410	1	1	1	1	1	1	1	1	1	1	0	0	0	0	0	0	0	0	0	0	0	0	0	0	0	0	0	0	0	0	0	0	0	0	1	1	1		1		0	0	1	0	0		0	0	0
GID7176412				1	1	1	1		1	1		0	0			0	0	0	0		0	0		0	0	0			0	0	0	0	0	0		1	1	0	1	1		0	1	0		1	0.5	0	0
GID7176414					1	1		1			0		0	0		0	0	0	0			0	0	0		0	0	0	0	0	0		0			1	0.5	0	0.5	1		0	1	0	1	0.5	0.5	0	0.5
GID7176416		1		1	1	1	1	1	1	1	0			0		0	0	0	0		0	0	0	0	0	0	0		0	0	0	0	0	0				1	1	1		0	1	0				0	0
GID7176449			1		1	1	1		1					1	1	1		1		1		1	1	1	1	1	1		1	1		1	1	1	1	1	1		1	1				0	1	0	0		1
GID7176455	1	1	1	1	1	1	1	1	1				1	1		1	1	1	1	1		1	1	1	0.5	1	1		1	1		1	1	1	1	1	1		1			0	0	0	1	0			1
GID7176456		1					1	1			0		1		1		1	1	1	1		1	1	1	1	1	1	1	1			1	1	1		1	1		1			0	0	0		0	0
GID7176513		0		0	0	0	0		0				1		1	1	1	1	1	1		1	1	1	1	1	1	1	1	1	1		1	1	1		0		1	1		0	0	0	1	0	0	0	1
GID7176522		1	1		1	1	1	1		0	0		1		1	1	1	1	1	1	1	1	1	1	1	1	1	1	1		1	1	1	1	1	1	1	1	1	1			1	1	1	1	1		1
GID7176542	1	1		1	1	1	1	1	1	1		1	1	1	1	1	1	1	1		1	1	1	1	1	1	1	1	1	1	1	0.5	1	1	1	1	1	1	1	1	1	0	1	0	0	1	0
GID7176554			1	1	1	1	1	1	1				1	1	1	1			1			1	1	1	1	1	1	1	1			1	1	1	1	1	1	1	1			1	0.5	0.5	1	1			1
GID7176556	1	1	1	1	1	1	1	1			0	1		1	1	1	1	1	1	1	1	1	1	1	1	1	1	1	1	1	1	1	1	1	1	1	1	1	1	1	1	0	0	0	1	0		1	0.5
GID7176563		1			1	1	1	1	1	1	1	1	1	1		1	1	1	1		1	1	1	1	1	1	1	1	1	1	1		1	1	1	1	1		1	1		0	1	0.5		1			1
GID7176565	1	1	1		1	1	1			1	0	1	1	1		1	1	1	1	1	1	1	1	1	1	1	1	1	1	1	1	1	1	1	1	1	1	1	1	1	0	0	1	0	0		0	0	1
GID7176569	1		1	1	1	1	1	1	1		0	1	1	1	1	1	1	1	1	1	1	1	1	1	1	1	1	1	1		1	1	1	1	1	1	1	1	1		0	1	1	1	1	1	1		0
GID7176578	1		1	1	1	1	1	1	1	1	0	1	1	1		1	1	1	1		1	1	1	1	1	1	1	1	1	1	1	1	1	1		1	1	1	1	1	0	0	0	0	1				1
GID7176603	1	1	1		1	1	1	1		1			1	1	1	1	1	1	0.5		1	1	1	1	1	1	1	1	1	1			1	1		1	1		1		0	0	0	0	1		0	0	1
GID7176606	1			1	1	1	1	1	1	1	0	1	1	1	1	1		1	1		1	1	1	1	1	1	1		1	1	1	1		1	1		1	1	1	1	0	0	0	0		0	0	0	1
GID7176609	1	1	1	1	1		0		0	0	0	1	1	1	1	1	1	1	1	1	1	1	1	1	1	1	1	1	1	1	1	1	1	1	1		0		1	1	0	0	1	0	0	1			0
GID7176610	1	1	1	1	1	1	0			0		1	1	1	1	1	1	1	1	1	1	1	1	1	1	1	1	1	1	1	1	1	1	1	1	1	1		1		0	0	1	0	0		0		0
GID7176611	1	1	1		1	1	1	1	1	1	0	1	1	1		1	1	1	1	1	1	1	1	1	1	0.5	1	1	1	1		1	1	1	1	1	1		1	1	0	0	0.5	0	0.5	0	0	0	0.5
GID7176616	1	1	1	1	1	1	1	1	1	1	0	1	1	1	1	1	0.5	1	1	1	0.5	1	1	1	1	1	1	1	1	1	1	1	1	1	1	1	1		1		0	1	1	1	1	1	1	0	0
GID7176617		1			1	1	1						1		1	1		1			1	1	1	1	1	1	1				1	1		1	1	1	1		1	1		0.5	1	1	1	1			0
GID7176618			1	1	1	1	1	1		1	0	1	1	1		1	1	1		1		1	1	1	1		1		1	1		1	1	1		1	1	0	1			1	1	1	1				0
GID7176624		1	1	1	1	1	1	1	1		0	1	1	1	1	1	0.5	1	1	1	1	1	1	1	1	0.5	1	1	1	1	1	1	0.5	1	1	1	1	1	1	1	0	1	1	1	1	1	1	0	0
GID7176626	1	1	1		1	1	1	1	1		0	1	0.5	1	1	1	1	1	1	1	1	1	1	1	1	1	1	1	1		1	1	1	1	1	1	1		1	1	0	1	1	1	1	1			0
GID7176633			1		1	1	1				0				0	1		0				1		0.5	1	1	0.5		0	0	0	0.5	0.5			1	1	1		1		1	1	1	1	1			0
GID7176635		1		1	1	1	1	1	1	1			1	1	1	1	1	1				1	1	1	1	1	1		1	1	1	1	1	1	1	0	0		1	1	1	1	1	1	1	1			0
GID7176637		1	1		1	1	1	1	1	1	0		1	1	1	1	1	1	1	1	1	1	1	1	1	1	1	1	1	1	1	1		1	1	1	1	1	1			1	1	1	1		1		0
GID7176640		1			1	1			1				1	1				1		1	1	1	1	1		1	1	1				0.5					0		1	1		1	1						0
GID7176643					1		1	1	1		0		1	1	1	1	1		1		1	1	1	1	1	1	1	1	1	1		1	1	1		1			1	1		0	0	0	1	0			1
GID7176644	1	1	1	1	1	1	1	1	1	1	0	1	1	1	1	1	1	1	1	1	1	1	1	1	1	1	1	1	1	1	1	1	1	1	1	0	0	0	1	1	0.5	1	1	1	1	1	1	0	0
GID7176645	1	1	1		1	1	1	1		1		1	1	1		1	1	1	1	1		1	1	1	1	1	1	1	1	1	1	1	1	1	1	0	0	1	1	1		0	0	0	1	0	0	0	1
GID7176648					1	1		1	1				1	1		1		1				1	1	1	1	1	1	1	1		1	1			1	1	1	1				0.5	0	0		0			1
GID7176663		0	0		0	0		0	0	0	0	1	1	1		1		1	1	1	1	1	1	1	1	1	1	1	1	1	1	1	1	1	0	0	0	0	0	0		0	1	1	1	1			1
GID7176668					1		1	1		1		1	1	1	1				1	1		1	1	1	1		1	1	1			1		1			0			0		0	1	1	1	1			1
GID7176669			1	1	1	1	1	1	1	1	0		1	1	1		1	1	1	1	1	1	1	1	1	1	1	1	1	1	1	1	1	1		0	0	0	0	0		0	1	1	1	1	1	0	1
GID7176676	0		1	1	1	1	1	1	1	1			1	1	1	1	1	1	1	1	1	1	1	1	1	1	1	1	1	1	1	1	1	1	0	0	0		0			0	1	1	1	1	1	0	1
GID7176680			1	1	1	1	1	1			0					1		1	1	1		1	1	1	1	1	1	1	1				1	1	1	1	1		1			0	1	0		1		0
GID7176691	1	1	1	1	1	1	1	1	1	1	0		1	1	1	1		1	1	1		1	1	1	1	1	1	1	1	1		1		1			0	1	1	1		0	1	0		1	0	0	0
GID7176693			1	1	1	1		1	1			1	1	1	1	1	1	1	1	1	1	1	1	1	1	1	1		1		1	1	1	1			0	1	1			0	1	0			0	0	0
GID7176695	0	1	1	1	1	1	1	1	1			1	1	1	1	1	1	1	1	1	1	1	1	1	1	1	1	1	1	1	1	1	1	1	1	1	1	0	1	1	0	0	0	0	1	0	0	0	1
GID7176718					1		0						0	0	0		0	0	0	1		0	0	0	0	0		0		0	0	0	0	0			0		0				1					0
GID7176731		1			1	1	1	1		1	0	1	1	1				1		1		1	1	1	1	1	1		1	1		1	1	1		1	1		0	0		0	1	0				0	0
GID7176732	1	1	1	1	1	1	1	1	1	1	0	1	1	1	1	1	1	1	1	1	1	1	1	1	1	1	1	1	1	1	1		1	1	1	1	1		0		0	0	1	0	0.5		0		0
GID7176743		1	1	1	1	0	0	0	0	0	1	1		1		1	1	1	1	1	1	1	1	1	1	1	1	1	1		1	1	1	1		1	1	1	1	1		0	1	0		1	0	0	0
GID7176751			1		0			0	0	0		1	1	1				1	1	1	1	1		1	1	1	1	1	1	1		1	1	1		1	1		1			0			1		0	0	0
GID7176774		1	1	1		1	1	1	1			1	0.5	1	0.5	1	1	1	0.5			1	0.5	1	1	1	1	1	1	1	1	1	0.5	1	1	0.5	0.5	0	0.5	1	0.5	0.5	0.5	1	1	1		0	0
GID7176775		1			1	1					0				1		1	1				1	1	1	1	1		1	1	1		1				1		0					0	0	1	0			1
GID7176776	1	1	1	1	1	1	1	1	1	1	0	1	1	1	1	1	1	1	1	1	1	1	1	1	1	1	1	1	1	1	1	1	1	1	1	1	1	0.5	0.5	0	1	0	0	0	1	0		0	1
GID7176778					1	1	1		1	1			1	1	1	1	1	1				1	1	1	1	1		1	1		1	1	1	1	1	1	1		0			0	0	0	1
GID7176779	1	1	1	1	1	1	1	1	1	1	0	1	1	1	1	1	1	1	1	1	1	1	1	1	1	1	1	1	1	1	1	1	1	1	1	1	1		0	0	1	0	0.5	0	1	0	0	0	1
GID7176780	1			1	1	1				1			1	1	1	1	1	1				1	1	1	1	1	1	1	1	1		1	1	1		1			1			0	0		1	0	0		0
GID7176781		1	1		1	1	1	1	1			1	1	1			1	1	1	1	1	1	1	1	1	1	1		1			1	1	1		1	1				1	0	0		1		0		1
GID7176796			0		0.5	0		0					1	1	1	1	1	1	1	1		1	1	1	1	1	1	1	1		1	1	1	1	1	1	1		1	1		0	0		1	0			1
GID7176817	1		1		1	1							1	1	1	1	1	1	1		1	1	1	1	1	1	1	1	1		1	1	1	1	1	1	1		1	1		0	1	0	1			0	1
GID7176838		0		0	0	0	0	0			0	0	0			0	0	0	0			0		0	0	0	0					0	0			0	0					0	1				0		1
GID7176839		1			1	1							0	0		0	0		0		0	0	0	0		0		0	0		0		0	0	1	1	1		1			0	1					0
GID7176843				1	1	1				1	1	1	1	1	1	1	1	1	1		1	1		1	1	1	1	1			1	1	1	1		1	1					0	0		1	0			1
GID7176845		1		1	1		1	1	1	1		1	1	1	1			0.5		1	1	1	0.5	1	1	1	1		1			1		1		1	1	1		1		0	1	0
GID7176847		1	1	1	1	1	1	1		1	0	1	1	1	1	1	1	1	1	1	1	1	1	1	1	1	1	1	1	1	1	1	1	1	1	1	1	1	1	1	0	1	1	1	1			1	0
GID7176848			1		1	1	1	1										1	1	1	1	1	1	1		1	1	1				1	1				1	1	1			0	1					0	0
GID7176851	1	1	1	1	1	1	1	1		1	0	1	1	1	1	1	1	1	1	1	1	1	1	1	1	1	1	1	1	1		1	1	1	1	1	1		0.5			0	1	0		1	0	0	0
GID7176852	1	1	1	1	1	1	1	1	1	1	0	1	1	1	1	1	1	1	1	1	1	1	1	1	1	1	1	1	1	1	1	1	1	1	1	1	1		1	1	0	1	1	1	1	1	1		0
GID7176853		1		1	1	1		1	1	1	0			1	1	1	1	1		1	1	1	1	1	1	1	1	1	1	1		1	1	1	1	1	1		1			0	1	0		1	0	0	0
GID7176854	1	1	1		0	0	0	0	0	0	0	1	1	1	1	1	1	1	1	1	1	1	1	1	1	1	1	1	1	1	1	1	1	1		1	1	1	0.5	1	0	0	1	0	0	1	0	0	0
GID7176855			1	1	1	1	1	0		0.5		1			1		1	1				1	1	1	1	1	1	1	1				1	1	1	1	1	1	1	1		0	1					0	0
GID7176944	1	1	1	1	1	1	1	1		1	0	0	0	0	0	0	0	0	0	0	0	0	0.5	0	0	0	0	0	0	0	0.5	0	0	0	1	1	1	1	1	1		0	1	0		1	0	0	0
GID7176957			1		1		0		0	0			1	1	1	1	1	1	1	1		1	1	1	1	1	1	1	1	1		1		1	1	1	1		1	1		0	1	0		1	0		1
GID7176965			1	1	1		1					1	1	1		1	1	1	1	1		1	1	1	1		1		1	1				1	1		0	0	1			1	1	0.5			0		1
GID7176969	1	1	1	1	1		0		0	0		1	1	1	1	1	1	1	1		1	1	1	1	1	1	1	1	1	1		1	1	1	0	0	0		0	0	1	0	1	0	0	1		0	0
GID7176996		1			1	1	1	1		1		1		1		1	1	1		1		1	1	1	1	1	1	1	1	1	1	1	1	1		1			1			0	1	0				0	0
GID7177015					1				1	1			1		1	1	1		1		1	1	1	1	1		1	1	1	1		1	1	1					1	1		0		0					1
GID7177017			1	1	1	1	1	1	1	1		1	1	1	1	1	1	1	1	1	1	1	1	1	1	1	1	1	1	1	1	1	1	1	1	1	1	1	1			0	1	0		1	0		1
GID7177019	1		1	1	1	1	1	1	1	1	0	1	1	1		1	1	1	1	1		1	1	1	1	1	1	1	1	1	1	1	1	1		1	1	1	1			0	1	0			0		1
GID7177031		1	1		1	1	1	1	1	1	0	1	1	1	1	1	1	1	1	1		1	1	1	1	1	1	1	1		1		1	1	1	1	1	1	1	1	0	1	1	1	1	1			0
GID7177034	1	1	1	1	1	1	1	1	1	1	0	1	1	1	1	1	1	1	1	1	1	1	1	1	1	1	1	1	1	1	1	1	1	1	1	1	1	1	1	1		1	1	1	1	1	1		0
GID7177038	1	1		1	1	1	1	1	1				1	1	1	1	1	1		1	1	1	1	1	1	1	1	1	1	1		1	1	1		1	1	1	1			1	1		1	1			0
GID7177041	1	1	1	1	1	1	1	1		1	0	1	1	1	1	1	1	1	1	1	1	1	1	1	1	1	1	1	1	1	1	1	1	1	1	1	1	1	1	1		1	1	1	1		1		0
GID7177042		1		1	1	1	1		1				1	1	1	1	1	1	1	1	1	1	1	1	1	1	1	1	1	1		1	1	1	1	1	1	1	1	1		1	1	1	1	1			0
GID7177059		1			1		1			0			0.5	0	0	0	0	0	0			0	1	0.5	0.5	0		0.5	0			0		0.5	1		0		1	1		0	1			1			0.5
GID7177080			1	1	1	1	1	1	1	1			0	0		0	0	0	0	0	0	0	0	0	0	0		0	0	0	0	0	0	0	1	1	1	1	1	1		0	1	0		1	0.5	0	1
GID7177087	1	1	1		1	1	1	1	1	1			1	1	0.5	1	1	0.5	1		1	0.5	1	1	0.5	1		0.5	1		1	1	1	0.5		1	1	0	0			0	0.5		1	0	0		0.5
GID7177089		1	1		1	1	1	1				1		1			1	1				1	1	1	1	1	1	1	1		1	1	1			1	1	1	1	1	1	0	0	0	1	0	0	0	1
GID7177100	1		1	1		1	1	1		1	1		1	1		1	1	1	1			1	1	1	1		1	1	1		1			1				0	0	0		0		0					0
GID7177103	1	1	1	1	1	1	1	1		1	0	1	1	1	1	1	1	1			1	1	1	1	1	1	1		1			1	1	1	1	1	1		1	1		0	1	0		0	0		1
GID7177104		1			1	1	1		1	1	0		1	1		1	1	1	1	1	1	1	1	1	1	1	1	1	1		1			1	1	0		1	1			0		0	1				0
GID7177105	1	1	1	1	1	1	1	1	1	1	0	1	1	1	1	1	1	1	1	1		1	1	1	1	1	1	1	1	1		1	1	1	1	1	1	1	1			0.5	1	1	1	1	1	0.5	0
GID7177107	1	1	1	1	1	1	1	1	1	1	0		1	1	1	1	1	1	1	1	1	1	1	1	1	1	1	1	1	1	1	1	1	1	1	1	1	1	1	1	0	0	0	0	1	0		0	1
GID7177120	1	1	1	1	1	1		1	1			1	1	1	1	1	1	1	1	1	1	1	1	1	1	1	1	1	1	1	1	1		1	1	1	1	1	1	1		0	0	0	1	0	0		1
GID7177127					1	1			1	1				1		1		1	1	1		1	1	1	1		1			1		1		1			1		1			0	0	0		0	0		1
GID7177128		1	1		1	1	1	1		1	0	1	1	1		1	1	1	1	1		1	1	1	1	1	1	1	1	1	1	1	1	1	1	1	1	1	1		1	0	0	0	1	0	0	0	1
GID7177130	1				1	1	1	1	1		0		1	1	1	1		1	1	1		1	1	1	1	1	1		1	1		1	1	0.5		1	1	1	1			0	0	0	1	0	0	0	1
GID7177160		1	1	1	1		0		0	0	0	1	1	1	1	1	1	1	1	1	0.5	1	1	1	1	1	1	1	1	1	1		1	1	1		0	0	1	1		0	1	0		1	0	0	1
GID7177165		1	1	1	1	1	1	1			0		1	1	1	1	1	1	1	1	1	1	1	1	1	1	1	1	1	1	1	1	1	1		1	1	1	1	1		0	0	0	1	0	0	0	1
GID7177167	1	1	1	1	1	1	1	1	1		0	1	1	1	1	1	1	1	1	1	1	1	1	1	1	1	1	1	1	1	1	1	1	1	1	1	1	1	1	1	1	0	0	0	1	0			1
GID7177176			1	1	1	1	1	1				1	1	1	1	1	1	1	1	1	1	1	1	1	1	1	1	1	1	1			1	1		1			1			0	1	0		1		0	0
GID7177180			1		1	1	1		1	1	0	1	1	1	1	1		1	1		1	1	1	1	1	1	0.5	1	1	1		1	1	1	1	1	1	1	1	1		0	1	0		1		0	0
GID7177198		0	0		0.5	0	0	0	0		0		0	0	0	0	0	0	0		0	0	0	0		0	0	0	0	0	0	0	0	0		0	0		0	0		0	1	0			0		0
GID7177238	1		1	1	1	1	1	1		1	0		0	0	0	0	0	0	0	1		0	0	0	0	0	0	0	0	0		0	0	0	0	0	1	0	0	0		0	1	0				0	0
GID7177245		1	1		1	1	1	1	1	1	0	0	0	0	0	0	0	0	0	0	0	0	0.5	0	0	0	0	0	0	0	0.5	0	0	0	1	1	1	1	1	1		0.5	0.5	0.5	1	0	0	0	1
GID7177273	0.5	0	0.5	0.5	0.5	0	0	0.5	0	0	0		0	0.5	0.5	0	0	0	0	1	0	0.5	0.5	0	0.5	0	0		0	0	0	0	0	0.5		0.5	0	0	0.5			0.5	0.5	0.5		1			0
GID7177274	1	0	0	0	0	0	0						0	0	0	0		0	0			0	0.5	0		0			0			0	0	0		1	1		1			0.5	1	1			0	0	0
GID7177275	1		0		0	0				0		0	0	0		0		0				0	0.5	0	0	0	0		0	0	0	0	0			0	0	0	0			1	1	1				0	0
GID7177278								0					0	0	0				0			0	1				0	0				0	0	0		1	1	1	1	1		0.5	1	1		1		0	0
GID7177280				0	0	0		0		0		0	0	0		0							0.5	0				0			0	0	0	0					0			1	1	0.5					0
GID7177281	1		0	0	0	0	0	0			0	0	0		0		0	0	0			0	0.5	0		0				0	0	0	0	0		0	0		0			1	1	1		1		0	0
GID7177282	1	0	0		0	0.5	0		0	0	0	0	0	0		0	0	0	0	1		0.5	0.5	0	0	0	0	0	0	0	0	0	0	0		0	0.5	0	0	0		0.5	1	0.5		1	0		0.5
GID7177284			0	0	0	0	0	0	0	0	0	0	0	0	0	0	0	0		1		0	0.5	0	0	0		0	0	0	0	0	0	0		1	1	0	0	0		0.5	1	0.5		1	0		0
GID7177285	1	0	0	0	0	0	0	0	0	0		0	0	0	0	0	0	0	0	1	0	0	0.5	0	0	0	0.5	0	0		0	0	0	0		1	1	0.5	0.5			0.5	1	0.5		1		0	0
GID7177286					0		0	0		0	0	0	0	0	0	0						0	0.5	0		0	0		0				0			1	1	0				0.5	1	1			0	0	0
GID7177302		1	1	1	1	1	1	1		1	0	1		1	1	1	1	1	1	1	1	1	1	1	1	1	1	1	1	1			1	1	1	1	1	0	0		0	0	1	0	0	1		0	0
GID7177343			1		1	1	1	1		1	0		1	1	1	1	1	1	1	1	1	1	1	1	1	1	1	1	1			1	1	1	1	1	1		1	1		0	1	0			0	0	0
GID7177344	0		1		1	1	1	1	1		0	1	1	1		1	1	1		1	1	1	1	1	1	1	1	1	1	1	1	0.5	1	1	1	1	1	1	1	1	0	0	1	0	0	1	0	0	0.5
GID7177345			0	0	0	0	0		0	0		0	0	0	0	0	0	0	0	1		0	0	0	0	0.5	1	0	0	0	0	0	0	0	1	1	1		0	0		0.5	1	1			0
GID7177352		0.5	0.5	1	1	0.5	1	1	1	0.5	0	1	1	1	1	1	1	1	1	1	1	1	1	1	1	1	1	1	1	1	1	1	1	1	0	0	0	0	0	0	0	0	1	0.5	1	1	1	0	0.5
GID7177375		1	1		1	1	1	1	1	1	0		1	1		0.5	1	1	1	1	1	1	1	1	1	1	1		1		1	1	1	1	1	1	1		1	1		0	1			1			1
GID7177376				1	1	1	1	1						1			1	1	1	1		1				0	1	1				1	1				1	1	1	1			1	0		1			1
GID7177389			1		1	1			1			1	1	1	1	1	1	1	1	1	1	1	1	1	1	1	1		1		1		1	1		1	1	1	1	1		0	0	0	1	0			1
GID7177390	1		1		1	1	1	1		1		1	1	1		1	1	1	1	1		1	1	1	1	1	1	1	1				1	1		1	1		1	1		0	0						1
GID7177391	1	1	1	1		1	1	1	1		0			1	1	1	1	1	1		1	1	1	1	1	1	1		1	1			1	1		1	1	1	1	1		0.5	0	0	1		1	0	0.5
GID7177398		1	1		1	1	1	1				0	0	0.5	0	0	0		0		0	0	0	0		0	1	0	0	0				0		0	0	1	1	1		0.5	1	0.5		1	0		1
GID7177401		1			1	1	1	1		1				0	0	0	0	0			0			0		0			0	0		0	0	0		0	0		1			1	1	0				0
GID7177404		1		1	1	1	1	1				1	1	1	1	1	1	1	1	1	1	1		1	1	1	1	1	1	1	1	1	1	1		1	1		1	1	0	0	0	0	1	0	0		1
GID7177406	1	1	1	1	1	1	1	1	1	1	0	1	1	1	1	1	1	1	1	1	1	1	1	1	1	1	1	1	1	1	1		1	1	1	1	1	1	1	1	0	0	0	0	1	0	0		1
GID7177407	1	1	1		1	1	1	1				1	1	1	1	1	1	1	1		1	1	1	1	1	1	1		1		1		1	1	1	1	1		1	1		0	0	0	1			0	1
GID7177409	1		1		1	1	1	1				1	1	1		1	1	1	1		1	1	1	1	1	1	1		1	1	1	1	1	1		0.5	0.5		1			0	0	0	1	0			1
GID7177410					1	1		1	1	1		1	1	1	1	1		1			1	1		1	1	1	1	1	1			1		1			0		1	1		0	0				0		1
GID7177413				1	1	1	1	1		1		1		1	1	1	1	1	1			1	1	1	1	1	1			1	1			1	1	1	0.5	1	1			0			1	0		0	1
GID7177415			1	1	1	1					0		1	1		1	1	1	1	1	1	1	1	1	1	1	1	1	1	1	1		1	1	1	1	1	1	1	1		0	0	0	1	1	1		1
GID7177420			1	1	1	1	1					1	1		1	1	1					1	1	1	1	1	1	1	1	1		1		1	1	1	1	1	1	1	0	0					0	0	0
GID7177422		1	1		1	1	1		1	1			1	1				1	1	1		1	1	1	1	1	1	1	1		1		1	1		1	1		1			0	1	0					1
GID7177423				1	1	1						1		1		1	1	1		1		1	1	1	1	1	1	1	1		1	1	1		1	1	1	1				0				1			1
GID7177425				1	1	1	1				0			1		1	1	1	1		1	1	1	1		1	1		1		1		1	1		1	1		1	1		0		0	1				1
GID7177427	1	1	1	1	1	1	1	1	1	1	1		1	1	1	1	1	1	1	1		1	1	1	1	1	1	1	1	1	1		1	1	1	1	1	1	1	1	0	1	1	1	1	1	1	1	0
GID7177432					1	0.5	1	1		1				1	1	1	1	1	1	1	1	1	1	1	1	1	1	1	1	1	1			1	1	1	1	1	1	1		0.5	0.5	0.5	1	1	1		0.5
GID7177433	1				1	1		1	1				1	1	1		1	1	1	1		1	1	1	1	1	1	1	0			1	1	1		1	1	1	1			0.5	1	1	1	1		1	0
GID7177435	1	1	1	1	1	1	1	1	1		0	1	1	1		1	1	1	1		1	1	1	1	1	1	1	1	1	1	1	1		1		1	1	1	1			1	1	1	1				0
GID7177452					1	1	1	1		1			0	0		0		0				0		0	0	0	0	0	0	0	0		0	0	0		0		0		0	0	1				1	0	0
GID7177458	1	1	1		1	1	1	1		1			0	0		0	0	0		0	0	0	0	0	0	0	0		0	0	0	0	0	0		0	0	0	0			0	1	0			1		0
GID7177516		1	1		1	1		1	1	1	1	0		0	0	0	0	0	0	0	0	0		0	0	0		0	0	0		0	0	0		0	0	1	1	1		0	1	0			0	0	0
GID7177540	1	1	1	1	1	1	1	1	1		0	1	1	1	1	1	0.5	1	1	0.5	0	0.5	0.5	1	0.5	0.5	1	0.5	0.5	1	1	1	1	1	1	1	1		0.5	1	0	0	1	0	0	1	0	0	0.5
GID7177545	1	1	0		0.5	0	1	0	0	0.5	0	1	1			1	1	1	1	1	1	1	1	1	1	1	1	1	1	1		1	1	1	1	1	1	1	1	1		0	1	0			0		1
GID7177555	1				0.5	0	0				0		0	0	0	0			0	0	0	0	0	0	0		0	0	0	0	0	0	0	0		0	0		0	0		0	1	0		1		0	0
GID7177558				1	0	0		0		0	0	0		0			0	0	0	0	0	0		0	0	0			0	0		0	0	0		0.5			0			0	1			1	0	0	0
GID7177559		1	1		0			0		0			1			1	1	1	1	1		1	1	1			1	1	1			1	1	1	1		0		0	0		0	1			1	0	0	0
GID7177562		1			0	0	0	0	0	0		1	1		1	1	1	1		1	1	1	1	1	1	1	1	1	1				1	1		0	0		0			0	1	0			0	0	0
GID7177563					0	0	0	0				1	1	1		1	1	1	1			1	1			0.5			1	1		1	1		0		0		1	1		0	1				0	0	0
GID7177569					0.5	0	0			0	0		1	0.5	0.5	1	0.5	1	0.5		1	1	1	1	1	1	1	1	1	1	1	0.5	0	1	1	0	0	0	0	0		0		0		1	0	0	0
GID7177570		1			0	0				0	0	1		1		1	1	1	1	1	1	1	1	1	1	1	1	1	1			1	1	1		0	0.5		1			0	1	0		1			0
GID7177571		1			0	0		0		0		1	1	1	1	1		1		1	1	1	1	1	1	1	1				1	1	1	1		1	1		0		0	0		0		1	1	0	0
GID7177575					1	1	1	1		1		1	1			1	1	1				1	1		1	1	1		1	1	1	1		1	0	0	0		1			0	1	0				0	0
GID7177577		1	1		0	0				0	0	1	1	1		1	1	1		1		1	1	1	1	1	1	1	1	1	1	1	1	1		1	1	0	0	0	0	0	1	0		1	0.5		0
GID7177591			0		0	0	0						1	1		1	1	1	1			1	1		1	1	1		1	1		1		1	1	1	1		1			0		0			0.5	0	0
GID7177601		1	1		1		0.5			1				1			1	1	1	1	1	1	1	1	1	1	1		1		1	1	1	1	1	1		1	1	1		0.5	1	0.5			0	0	1
GID7177603	1		1		1	1		1		1	0	1	1			1	1	1	1			1	1	1	1	1	1	1	1			1	1	1	1		1	1	1			0.5	1	1		1		0	1
GID7177609			1		1	1	1	1	1	1		1		1		1	1	1	1	1	1	1	1	1	1	1	1	1	1	1			1	1	1	1	1		1	1		0	1	0.5		1	0	0	0
GID7177621	1	1	1		1	1	1	1	1	1	1	0	0	0	0	0	0	0	0	0	0	0	0	0	0	0	0		0	0	0	0	0	0	1	1	1		1			0	1	0		1		0	1
GID7177630		1	1		1		0		0	0	0	0	0	0	0	0	0	0	0	0	0	0	0	0	0	0	0	0	0	0	0	0	0	0		0	0		0	0		0	1			1	0	0	0
GID7177632			1	1	1	1	1					1				1		1	1	1		1	1	1	1	1	1		1	1		1	1	1		1	1	1	1			1	1	1	1	1			0
GID7177634		0	0	0	0	0		0	0	0		1	1					1	1	1		1	1	1	1	1	1	1	1	1		1	1	1		1	1	1	1	1		0	0	0	1				1
GID7177636					0	0	0	0						1		1	1	1	1	1	1	1	1	1	1	1	1	1	1	1		1	1	1		1	1	1	1	1		0	0	0		0	0		1
GID7177646	1	1	1		1	1	1	1	1	1	0		1	1	1	1	1	1	1	1	1	1	1	1	1	1	1	1	1	1	1		1	1	1	1	1	1	1	1	0	0	0	0	1	0			1
GID7177647		1	1		1	1		1		1	0	1		1		1	1	1	1	1	1	1		1	1	1	1	1	1	1	1	1	1	1	1	1	1	1	1	1		0	1	0			0	0	0
GID7177648		1	1	1	1	1	1			1	0		1	1	1		1	1	1		1	1	1	1	1	1	1	1	1		1	1	1	1			1	1	1	1		0	0	0	1	0		0	1
GID7177649		1			1	1	1						1	1			1	1	1		1	1	1	1	1	1	1	1	1				1	1	1	1	1		1			0	0		1				1
GID7177651	0	1	1	1	1	1	1	1	1		0		1	1	1	1	1	1	1	1		1	1	1	1	1	1	1	1	1	1		1	1	1	1	1	1	1	1	1	0	0	0	1	0	0		0.5
GID7177660				1	1	1		1						1		1		1	1			1	1	1	1	1	1		1		1		1	1		0	0		0			0	0		1	0	0		1
GID7177662		1	1		1	1	1				0		1	1	1	1	1	1			1	1	1	1	1	1	1	1	1			1	1	1			0		0			0	0					0	1
GID7177664	1	1		1	1	1	1	1	1	1	0	0	0	0	0	0	0	0	0	0		0	0	0	0	0	0	0	0	0		0	0	0		1	1	1	1	1		0	1	0		1	0		1
GID7177666		1	1	1	1	1	0.5	1		1	0	1	1	1	1	1	1	1	1	1	0	1	0.5	0.5	1	1	1	0.5	1	1		0	1	1	1		1	1	1	1	0	1	1	0.5	1	1		1	0
GID7177673		1		1	1	1	1	1					1	1		1		1	1			1	1	1	1	1	1	1	1				1	1		1	1	1	1				1	1	1	1		1	0
GID7177675					1	1	1								1	1	1	1	1			1	1		1	1	1		1			1	1		1	1	1	1				1	1			1	1		0
GID7177677			1		1	1	1	1	1	1				1		1	1	1	1	1	1	1	1	1	1	1	1	1	1			1	1	1		1	1		1				1	0					1
GID7177683					1	1			1	1	1		1	1	1	1		1	1		1	1	1	1	1	1	1	1	1				1	1		1	1	1	1	1		0	1	0		1			1
GID7177684			1		1	1	1		1	1		1		1	1	1		1	1		1	1	1	1	1	1	1			1			1	1	1	1	1		1			0							1
GID7177690		1			1	1					0					0		0		0	0			0			0	0		0		0	0				1						1	1		1			1
GID7177691			1	1	1	1	1	1		1			1	1			1	1	1	1	1		1	0.5	1	1	1		1	1		1	1	1		1	1		1			1	1						0
GID7177696		1	1	1	1	1	1	1			0			1		1		1	1	1		1	1	1	1	1	1	1	1			1		1	1	1	1		1				1	0				0	1
GID7177698				1	1	1	1	1		1			1		1	1							1	1	1	1	1	1	1					1	1	1	1			1		1				1	1		0
GID7177702	1	1	1	1	0.5	1	1	1		0	0		1	1		1	1	1	1		1	1	1	1	1	1	1	1	1		1	1	1	1	0	0	0	1	1	1	0	0	1	0	0	1		0	0
GID7177703		1	1	1	1	1				0	0			1	1	1		1			1	1	1	1	1	1	1		1			1	1	1			0.5	1	1			0	1	0		1		0	0
GID7177745	1	1			1	0	0	0	0	0			1	1		1	1	1	1	1	1	1	1	1	1	1	1	1	1	1	1	1	1	1	1	1	1	1	1			0	1	0		1
GID7177746		1	1		1	1	1	1	1	1		1	1	1		1	0.5	1	1	1	1	1	1	1	1	1	1		1	1	1	1	1	1		1	1	1	1	1		0	0	0	1	0	0		1
GID7177749				1			1	1	1			1	1	1		1	1	1			1	1	1	1	1	1	1	1	1		1		1	1	1	1	1	1	0.5			0	1	0		1			0
GID7177772					0	0	0			0		1	1	1		1		1	1	1	1	1	1	1			1	1	1					1	1	1		1	1	1		0	1
GID7177777			0		0	0	0	0		0	1			0	0	0		0	0	0		0	0	0		0			0			0	0	0	1		1			0		1	1	1		1	1
GID7177779	1		1	1	1	1	1	1				0	0	0			0	0	0	1	0	0		0	0	0	0		0	0	0.5	0	0	0		0	0		0			0	1	0			0	0	0
GID7177794			1		1	1		1	1	1	0		1	1	1	1	1	1	1	1		1		1	1	1	1	1	1			1	1	1	1	1	1		1	1		0	1	0		1	0		1
GID7177804	1	1	1		1	1	1	1		1			1	1		1	1	1	1		1	1	1	1	1	1	1	1	1	1				1	0		0	1	1	1		0	1	0				0	0
GID7177809			1	1	1	1	1	1	1		0	1	1	1	1	1		1	1	1	1	1	1	1	1	1	1	1	1	1		1	1	1		0	0	1	1	1		0	1	0		1		0	0
GID7177823	1		1		0.5	1	1	1		1	0	1	1	1		1	1	1	1	1		1	1	1	1	1	1	1	1	1	1	1	1	1	0	0	0	0	0			0	1	0		1	0	0	0
GID7177834	1		1	1	1	1	1	1	1	1	0	1	1	1	1	1	1	1	1	1	1	1	1	1	1	1	1	1	1	1	1	1	1	1	1	0	0	0	1	1		0	1	0		1	0	0	0
GID7177872			1		1	1	1	1					0	0	0	0			0			0	0	0	0	0	0	0	0		0	0	0				0	0	0			0	1			1		0	0
GID7177874		1	1	1	1	1	1	1			0	1	1	1	1	1	1	1	1			1	1	1		1	1	1	1	1		1		1		1	1	0	1	1	1	0	1	0		1		0	0
GID7177875	1	1	1	1	1	1	1	1		1			0	0		0	0	0	0	1	0	0	0	0	0	0	0	0	0	0	0	0	0	0	0	0	0		0	0	1	0	1	0	0	1	0	0	0
GID7177888			1		1	1		1			0		1			1	1	1	1	1	1	1	1	1	1	1	1		1	1			1	1	0	0	0		1			1	1	1	1	1		1	0
GID7177922	1	1	1	1	1	1	1	1	1		0	1	1	1	1	1	1	1	1	1	1	1	1	1	1	1	1	1	1	1	1	1	1	1	1	1	1	1	1	1	0	1	1	1	1	1	1		0
GID7177962		1	1		1		0			0			1	1		1		1	1		0	1	1	0.5	1	1	0.5	1	1				1	1	1		1					0		0		1			1
GID7177967		1	1	1	1		0			0			1	1	1	1	1	1	1	1		1	1	1	1	1	1	1	1	1			1	1	1		1	1				0	1	0			0		1
GID7177980	1	1	1		1	1	1	1						1		1	1	1		1		1		1	1	1	1	1	1	1			1			1	1	1				0	1	0		1			1
GID7178278	1	1	1		1	1	1	1		1		0	0	0	0	0	0	0	0	0	0	0	0	0	0	0	1	0		0	0	0	0	0	0		0	0	0	0	0	0	1	0	0	1	0	0	0
GID7178281	0	0	0	0	0	0		0	0	0	0	0	0	0	0	0	0	0	0	1	0	0	0	0	0	0		0	0	0	0	0	0	0	0		0		1		0	0	1	0	0	1		0	0
GID7178310			1		1	1	1	1			0		1	1		1	1	1	1	1		0.5	1	1	1	1	1	1	1				1	1	1	1	1		1			0	1						1
GID7178348					1	1		1				0	0		0	0		0	0		0	0	0	0			0		0		0	0	0	0		1	1		1			0	1	0		1			1
GID7178353	1	1	1	1	1	1	1	1	1	1	0	0	0	0	0	0	0	0	0		0	0	0	0	0	0	0	0	0	0	1	0	0	0	1	1	1	1	1		1	0	1	0	0	1		0	1
GID7178365				1	1	1	1					1		1		1	1	1	1	1		1	1	1		1	1	1	1						1	1	1		1			0	1						1
GID7178369	1			1	1	1		1		1		0	0		0	0	0	0	0			0	0	0	0	0	0	0	0		0.5	0	0	0		0	0.5	0	1			0	1	0		1	0	0	0
GID7178370		1			1		1			1		0	0		0		0	0	0			0	0	0		0	0	0	0		1				0		0	0	1			0	1	0			0		0
GID7178379			1		1	1	1	1		1			0	0	0	0	0	0	0	0	0	0	0	0	0	0	0	0	0	0	1	0	0	0	0	0	0	0	1			0	1	0			0	0	0
GID7178382					1	1	1	1			0		1	1	1	1	1	1	1	1		1	1	1	1	1		1	1			1	1	1	1	1	1		1	1		0	1	0			0	0	1
GID7178393				1			0							1		1		1	1				1	1	1		1		1			1	1	1			1	0	1	1		0	1						1
GID7178396			1		1	1	1	1			0	1		1		1	1	1	1	1		1	1	1	1	1	1	1	1	1	1	1	1	1	1	1	1					0	1	0		1	0		1
GID7178422			1		1	1	1				0			1		1		1	1			1	1	1	1	1	1		1		1			1			0	0	1			0		0	0.5	1			1
GID7178423	1	1	1		1	1	1	1				1	1	1	1	1	1	1		1	1	1	1	1	1	1	1	1	1	1	1	1	1	1	0		0		1	1		0		0			0	0	1
GID7178424			1		1	1	1			1	0		1	1					1			1	1	1	1	1		1	1	1	1		1	1		0						0	1	0				0	1
GID7178454	1	1	1	1	1	1	1	1	1	1		0	0	0	0	0	0	0	0	0	0	0	0.5	0	0	0	0	0	0	0	0.5	0	0	0			0		1		0	0	1	0	0	1		0	0
GID7178457					1	1			1				0		0	0	0	0				0	0		0	0			0				0	0	0	0	0	0	1			1	1	1					1
GID7178459							1			1			0			0	0	0			0			0		0	0		0	0			0	0								1	1	1		1	0		1
GID7178461	1	1	1	1	1	1	1	1	1	1	0	0		0	0	0	0	0	0	1	0	0	0	0	0	0	0	0	0	0	0	0	0	0	0	0.5	0	1	1	1	0	1	1	1	0	1	1		1
GID7178464			1	1	1	1	1	1					0	0		0	0	0	0	0	0	0	0.5	0	0	0	0	0	0			0	0	0	1	1	1		1			0	1	0		1		0	0
GID7178466		1	1	1		1		1	1			0	0	0		0	0	0	0			0	0	0	0	0	0	0	0	0	0	0	0	0	1	1	1	0	1	1		0	1	0				0	0
GID7178485		1	1	1	1	1	1	1	1	1	0	1	1	1	1	1	1	1	1			1	1	1	1	1	1	1	1	1	1	1	1	1	0	0	0		0			0	1	0	0	1		0	0
GID7178502			1	1	1		0			0.5			0.5	1	1	0.5	0.5	0.5	1			1	1	1	1	1	0.5	1	1	1	0	1	1	1		1	0.5		1			1	1	1		1			1
GID7178503			1	1	1	1	1	1		1	0		0	0	0	0	0	0	0			0	0	0	0	0	0	0	0	0	0.5	0	0	0	0	0	0	0	0.5			0.5	1	0.5		1	0	0	0
GID7178525	1			1	1	1	1	1	1	1			0	0		0	0		0	1		0	0	0	0	0	0	0		0	0	0	0			0	0	0	1			0	1			1		0	0
GID7178526	1				1	1	1	1	1	1	0		0	0	0	0		0	0	0		0	0.5	0	0	0	0	0	0	0	0	0	0	0		0	0	0	1			0	1	0		1		0	0
GID7178536	1	1	1	1	1	1	1	1	1	1	0	0	0	0	0	0	0	0	0	1	0	0	0	0	0	0	0	0	0	0	0	0	0	0	0	0	0	1	1	1	1	1	1	1	0	1	0	0	0
GID7178541		1	1	1	1	1	1	1		1		1	1	1	1	1	1	1	1	1	1	1	1	1	1	1	1	1	1	1		1	1	1	0	0	0	0	0	0	0	0	1	0	0	1		0	0
GID7178542	1	1	1	1	1	1	1	1					1	1	1	1	1	1	1	1	1	1	1	1	1	1	1	1	1	1			1	1	0	0	0	0	0	0	1	0	1	0	0	1		0	0
GID7178551	0	1			1	1	1	1		1	0	0	0	0	0	0	0	0		1					0			0	0	0		0			0	0	0	0	0	0	0	0	1	0	0	1	1	0	0
GID7178554	0	1	1		1	1	1	1		1			0	0		0		0		1					0				0		1				0	0	0		0	0		0.5	1	1				0	0
GID7178555	0	1	1	1	1	0.5	1	1	1	0.5	0	0	0.5	0	0	0	0.5	0	0.5	1		0.5	1	0.5	0	0.5		0.5	0		0.5	0	0	0.5	0	0	0.5	0	0	0	0	0.5	1	0.5	0	1		0	0
GID7178584		1	1	1	1	1	1	1		1		0	0	0	0	0	0	0	0	0	0	0	0.5	0	1	0		0	0	0	0.5	0	0	0	1	1	1	1	1		1	0	1	0	0	1	0	0	0
GID7178594		1	1	1	1	1	0.5		0.5	0.5	0		1	1	1	1	1	1	1	1	1	1	1	1	1	1	1	1	1	1		1	1	1	1	1	1	1	1	1	1	0.5	1	0.5	0	1	0	0	0
GID7178596		1	1	1	1	1	1		1	1			1	1	1	1	1	1	1	1	1	1		1	1	1	1	1	1	1		1	1	1	0	0	0	0	0	0		0	1	0	1	1	0	0	0
GID7178598	1	1	1	1	1	1	1	1	1	1	0	1	1	1	1	1	1	1	1	1	1	1	1	1	1	1	1	1	1	1	1	1	1	1	0	0	0	0	0	0	1	0	1	0	0	1		0	0
GID7178612	1	1	1	1	1	0.5	1	1	0.5	0.5	0.5	0.5	0	0.5	0.5	0.5	0	0.5	0	0.5	0	0.5	0.5	0.5	0.5	0.5	0.5	0.5	0.5	0.5	0	0.5	0	0.5	0	0	0.5	1	0.5	1	1	0	1	0	0		0	0	0
GID7178623	1	1	1	1	1		0		0	0	1		0.5	0.5		0.5	0.5	0.5		0.5	1	0.5	0.5	1	0.5	0.5	0.5		0.5	0			0	0.5		1	1	1	1			0	1	0	1		0		1
GID7178630		1	1	1	1	0	0	0	0	0	1	0	0	0	0	0	0	0		1		1		0	0			0	0	0		0			0.5	0	0	0	0	0	0	0	1	0	0	1	0.5	0	0
GID7178631		1	1	1	1	0	0	0		0	1		0	0	0	0	0	0		1					0	0			0	0		0				0	0	0	0	0		0	1	0			1	0	0
GID7178632	0	1		1	1	0		0			1		0	0	0	0		0		1					0			0	0	0		0			0		0		0			0	1	0			1	0	0
GID7178641		0.5	0		1	0	0	0.5		0			0	0	0	0	0	0		1			1		0			0	0	0		0				0.5	0.5	0	0	0		0	1	0		1	0.5	0	0
GID7178642				1	1	1	1	1		1		0	0	0	0	0	0	0		1					0			0	0		1	0			0		0	0	0	0		0.5	1	0.5		1	0	0	0
GID7178649	0	0	0	0	0	0		0	1	1	1	0	0	0	0	0	0	0		1			1		0			0	0	0		0			0	0	0		0	0	0	0.5	1	0.5	0		0		0
GID7178650	0				1				0	0		0		0	0	0		0	0				0	0		0			0		1	0	0	0		1	1		0			0	1	0				0	0
GID7178651	0	1	1	1	1		0		0	0	0	0		0	0	0	0	0	0	0	0	0	0.5	0	0	0	0	0	0	0	0.5	0	0	0	1	1	1	0	0	0	1	0	1	0	0	1		0	0
GID7178676			1	1	1	1	1	1	1		0		0	0		0		0	0	0.5			1		0					0	1	0				1	0		1			0.5	1			1		0	0
GID7178677	1	1	1	1	1	1	1	1	1	1				0	0	0	0	0	0		0	0	0	0	0	0			0	0	0.5	0	0	0		1	1		0			0.5	1	0.5			0	0	0
GID7178679	1		1	1	1	1	1	1			0		0	0	0	0		0	0	1			0	0	0	0			0	0	1		0	0	1	1	1	0	0	0.5		1	1	0.5		1		0	0
GID7178680	1		1	1	1	1			1	1			0	0	0	0	0	0	0	1		0	0	0	0	0	0	0	0	0	0	0	0	0	1	1	1	0	0	0		0.5	1	0.5				0	0
GID7178687			1	1	1	1	0.5	1		0.5	0	1	1	1	1	1	1	1	1	1		1	1	1	1	1	1	1	1	1		1	1	1	1	1	1	1	1			0.5	1	0.5		1	0	0	0
GID7178691				1	1	1	1	1			0		1	1		1	1	1	1	1	1	1	1	1	1	1	1		1		1	1	1	1		1	1		1	1		0.5	1	0.5				0	0
GID7178692	1	1	1	1	1	1	0.5	1	0	0	0		0.5	0.5	1	0.5	0.5	1	1	1	1	1	1	1	1	1	1	1	1	1		1	1	1	1	1	0.5	1	0.5	0.5	0	0.5	1	0.5	0	1	0	0	0
GID7178712		1		0	0.5	1	1	1	1	0	0		1	1	1	0.5	0.5	1			1	1	1	1	1	1	1		1	1				1	1	1	1	1	1			0	1					0	0
GID7178727	1	1	1	1	1	0	0	0	0	0	0.5	1	1	1	1	1	1	1	1	1	1	1	1	1	1	1	1	1	1	0.5	1	1	1	1	1	1	0.5	0.5	0.5	0	0.5	0.5	1	0	0.5	1	0	0	0
GID7178731	1	1	1	1	1	1	1	1	1	1	0	1	1	1	1	1	1	1	0.5	1	1	1	1	1	1	1	1	1	1	1	1	1	1	1	0		0.5	0	0	0	0	0	1	0	0	1	0	0	0
GID7178734			1		1					1	0		0		0	0	0	0	0	0	0	0	0.5	0	0	0	0	0	0	0	0	0	0	0			1	1	1			0	1	0		1	0	0	0
GID7178740			1		1	1	1		1		0			1		1	1	1	1	1		1	1	1	1	1	1	1	1	1	1	1		1	1	1	1	1	1	1		0	1	0				0	0
GID7178742	0.5	1	1	1	1	1	1	1	1	1	0	0	0	0	0	0	0	0	0	0	0	0	0.5	0	0	0	0	0	0	0	0.5	0	0	0	0	0	0		1	1	0	0.5	1	0.5	0.5	1			0
GID7178743		1	1	1	1	1	1		1	1			0	0	0	0	0	0	0	0	0	0	0.5	0	0	0	0	0	0	0		0	0	0			0	0	1	1		0	1	0				0	0
GID7178764	0.5	1	0.5	1	1	1	0.5	0.5	0	0	0	0	0	0	0	0	0	0	0	0	0	0	0	0	0	0	0	0	0	0	0	0	0	0	1	1	1	1	1	1	1	0.5	1	0.5	0	1	0	0	0
GID7178768		1	1		1	1	1	1	1	1		0	0		0		0	0		1					0			0	0	0							0	0	0	0		0	1	0			0.5	0	0
GID7178769	0	1	1	1	1	1	1	1	1	1	0	0	0	0	0	0	0	0	0	0	0	0	0.5	0	0	0	0	0	0	0	0.5	0	0	0	1	1	1	1	1	1	1	0.5	1	0.5	0	1	0	0	0
GID7178773					1			0.5	0						0	0	0	0	0		0	0	0.5	0	0	0	0		0	0	0.5	0	0	0			1		1	1		0	1	0		1			0
GID7178774	0	1	1		1	0	0		0	0	0	0	0	0	0.5	0.5	0	0.5	1	0		0.5	0.5	0	0.5	0	0.5	0	0		0		0	0.5	1	1	0.5	1	1	1		0	1	0		1		0	0
GID7178777		1		1	1	1	1	1	1	1	0	0	0	0	0	0	0	0	0.5	1	0	0	0.5	0	0	0	0	0	0	0	0	0	0	0	1	1	1	1	1		1	0.5	1	0.5	0	1	0	0	0
GID7178783			1		1	1		1		1	0	0	0	0	0	0	0	0	0	1	0	0	0	0	0	0	0	0	0	0	0.5	0	0	0	0		0	0	0			0	1	0		1		0	0
GID7178785	1	1	1	1	1	1	1	1		1	0	0	0	0	0	0	0	0	0	1	0	0	0	0	0	0		0	0	0	0.5	0	0	0	1	1	1		1	1	0	0	1	0	0	1		0	0
GID7178786	1		1		1		0	0	0	0.5		0	0	0	0	0	0	0				0	0	0	0	0	0		0		0	0	0	0	0	0	0	0	0	0		0.5	1	1	1			0	0
GID7178788	1	1			1			0	0	0			0		0	0	0	0	0	1		0	0.5	0		0	1	0		0		0	0	0			0		0			0	1	0.5		1		0	0
GID7178789			1		1				0	1			0	0				0	0						0	0	0	0	0		0		0				0					0.5	1	0.5					0
GID7178791	1	1	1	1	1		0	0		0			0	0		0	0	0	0	1		0	0	0	0	0	0	0	0	0	0	0	0	0	0		0		0		1	0.5	0.5	1	1		0.5	0	0
GID7178794			1		1			0	0	0	0	0	0	0	0	0	0	0	0	1		0	0	0	0		0	0	0		0	0	0	0			0	0	0	0		1	0.5	0.5	1	1	0	0	0
GID7178798	1	0	0	0	1		0				0	1	1	1	1	1	1	1	1	1	1	1		1	1	1	1	1	1	1	1		1	1	1	1	1	0	0			0.5	1	1		1		0	0
GID7178801					1	1		1	1		0		1	1	1	1	1	1	1		1	1	1	1	1	0.5	1	1	1					1	1	0	0		1	1		0		0				0	0
GID7178802			1		1	1				1				1		1	1	1		1		1	1	1	1		1	1	1	1			1	1	1		0		1			0	1	0				0	0
GID7178805	1	1	1		0.5	1	1	1	1	1	0	1	1	1		1	1	1	1	1	1	1	1	1	1	1	1	1	1	1		1	1	1	1	0	0		0	0	1	0.5	1	0.5	0	1	0	0	0
GID7178815					0.5	0				0	0	1			1			1	1			1	1		1		1	1				1		1		0	0		0			0	1	0
GID7178817			0	0		0	0			0							1	1	1	1		1	1	1	1	1	1		1					1	1		0			0		0	1	0		1			0
GID7178820	1	1		1	1	1	1	1		1			1	1		1	1	1	1		1	1	1	1	1	1	1	1	1			1	1	1			0		0			0	1	0		1	1		1
GID7178822	1			1	1	1		1			0		1	1	1	1	1	1		1		1		1	1		1	1	1		1			1		1	1		0			0	1				0		1
GID7178833		1	1	1	1	1	1	1	1	1	0	0	0	0	0	0	0	0	0	0	0	0	0	0	0	0	0	0	0		0.5	0	0	0	0	0	0		0	0	0	0	0	0	0	1		0	0
GID7178834		1	1		0.5	1		1	1	1	0	1	1	1	1	0.5	1	1	1	1	1	0.5	1	1	0.5	0.5	1	1	1	0.5	1	1	0.5	1	0	0	0.5	0.5	0.5	0	0	0	0.5	0	0	1		0	0
GID7178835	1	1	1	1	1	1	1	1	1		0	1	0.5	1	1	1	1	1	1	1	1	1	1	1	1	1	1	1	1	1	1	0.5	0.5	1	0	0	0		0.5	0	0	0	1	0	0	1	0	0	0
GID7178836	1	1	1	1	1	1	1	1		1	0	1	1	1	1	1	1	1	1	1	1	1	1	0.5	1	1	1	1	1	1	0.5	1	0.5	1	0	0	0		0.5	0	0	0	1	0	0	1	0	0	0
GID7178837	1		1			1			1	1			1		1	1		1	1		1		1	1	1	1	1	1	1	1	1	1	1	1	0	0	0	0	0	0		0	1	0			0	0	0
GID7178862				1	1	1	1	1	1	1		1	0	1				1	1			1	1	1	1	1	1	1	1	1		1		1		0		1	1			0		0	1	0	0		1
GID7178863	1	1	1		1	1	1	1		1	0	1	1	1	1	1	1	1	1	1	1	1	1	1	1	1	1	1	1	1	1	1	1	1	1	1	1	0	1		0	0	1	0	0	1	0	0	0
GID7178870	1		1	1	1	1	1	1		1	0		1	1			1	1			1	1	1	1	1	1	1	1	1	1		1	1	1		1	1	1	1			0	1	0		1	0	0	0
GID7178871		1		1	0	0	0	0		0		1	1	1	1	1	1	1	1	1		1	1	1	1	1	1	1	1	1	1	1	1	1	1	1	1	1	1	1	0	0	1	0	0	1			0
GID7178878	1	0	0	0	1	1	1	1	1	1			1	1	1	1	1	1	1	1	1	1	1	1	1	1	1	1	1	1	1	1	1	1	1	1	1	1	1	1	1	0	0	0	1	0		0	1
GID7178880		1	1	1	1	1	1	1	1				1	1		1	1	1	1	1		1	1	1	1	1	1			1		1					0			0		0	1			1	0		0
GID7178886	1	1	1		1		0		0	0	1	1	1	0.5	1	1	1	1	1	1	1	1	1	1	1	1	1	1	1			1	1	1	1	1	1		1	1	0	1	1	1	1	1	1		0
GID7178891	1	1	1	1	1	1	1	1	1	1	0	1	1	1	1	1	1	1	1	1	0.5	1	1	1	1	1	1	1	1	1		1	1	1	1	1	1	0	1	1	0	1	1	1	1	1	1		0
GID7178912	1		1	1	1	1	1	1	1	1		0	0	0	0	0	0	0	0	0	0	0	0	0	0	0	0	0	0	0	0	0	0	0		1	1	1	1	1		0	1	0			0	0	0
GID7178936	1	1	1	1	1	1	1	1		1	0.5	1	1	0.5	1	1	1	0.5	0.5	1	1	1	1	1	1	1	1	1	1	1		1	1	1	0.5	1	1		1	1	0	0.5	1	0.5	0.5	1	0.5	1	0
GID7178937	0	1	1	1	1	1	0.5	1	1	0.5	1	1		0.5	1	0.5	1	1	1	1	1	1	1	0.5	0.5	0.5	1	1	0.5	0		1	0.5	0.5	1	1	1	1	0.5		0	1	1	0.5	0.5	1	1	0	0
GID7178946	1	1	1	0.5	1		0	1	0.5	0.5	0.5	1	0.5	1	1	1	1	1	1	1	1	1	1	0.5	1	1	1	1	1	1	1	1	1	1	1	1	1	0	0	0		0.5	1	0.5	0.5	1	0	0	0
GID7178951		1		1	1	1				1	1	1	1	1	1			1	1			1	1	1	1	1	1		1	1	1	1	1	1		1	1	0	1	0		0	1	0		1		0	0
GID7179002			1		1	1	1		1		0		0	0.5	0	0	0	1	1		0	0.5	0	0.5	0	1	1		1	0		0.5	0.5	1		1	1		1	1		0.5	1	0.5	1			0	0
GID7179005			1	1	1	1								1	1	1	1	1	1	1		1	1	1	1		1		1	1		1	1	1		1	1	1	1					1	1	1			0
GID7179031					1		0			1	1	0	0	0		0	0	0	0				0	0.5	0	0			0			0	0	0		1	1	1	1			0	1
GID7179042					1	1		1					0				0					0	1	0		0	0			0		0	0	0	1	1	1			0		0.5	1	0.5				0	0
GID7179044						1		1						0	0	0		0					1	0			0	0			0	0	0			1	1		0			0.5	1	0.5		1			0
GID7179049	1	0.5	1		1	1	1	1		1	0	0	0	0	0	0	0	0	0	1		0	0.5	0		0	0	0	0	0	0	0	0	0	1	1	1		0	0		0.5	1	0.5	0	1	0	0	0
GID7179061		0	0		0		0	0				0	0	0	0	0	0	0		0		0	0	0	0	0	0	0	0			0	0	0		1	1	0	0			0	1			1		0	0
GID7179063		0	0	0	0	0	0	0		0		0	0	0	0	0	0	0	0	0	0	0	0	0	0	0	0	0	0		0	0	0	0.5		1	1		0			0		0		1		0	0
GID7179073					1	1	1	1		1		0				0		0	0	1	0		0.5	0	0	0			0			0	0	0		1			0			0.5	1	1					0
GID7179085		1	1	1	0	0	0		0	0		0	0	0	0	0	0	0	0	1			0	0			0	0	0	0		0	0	0	1	1	1		0			0.5	1	0.5	1				1
GID7179107				0	0	0	0	0		0			0	0	0	0		0				0	0.5	0		0		0	0			0	0	0		1	1		0	0		0.5	1	0			0	0	0
GID7179113	1	0			0			0	0	0		0	0	0	0	0	0	0	0		0		0.5	0	0	0	0	0	0	0		0	0	0		1	1	0	0			0	1	0.5				0	0
GID7179114	1	0	0		0	0	0	0		0	0	0	0	0	0	0	0	0	0	1	0	0	0	0	0	0		0	0	0	0	0	0	0	1	1	1		0	0	0	0.5	0.5	0.5	0	1		0	0
GID7179115	1	0	0	0	0	0	0			0	0	0	0	0	0	0	0	0	0	1	0	0	0.5	0	0	0	0	0	0	0	0	0	0	0	1	1	1	0	0			0.5	1	0.5		1	0		0
GID7179117	1	0	0	0	0	0		0		0	0	0	0	0	0	0	0	0	0	1	0	0	0	0	0	0	0	0	0	0	0	0	0	0	1	1	1	0	0			0.5	1	0.5		1	0	0	0
GID7179119	1	0	0	0	0	0	0	0	0	0	0	0	0	0	0	0	0	0	0	1		0	0	0	0	0	0	0	0		0	0	0	0	0.5	0.5	0.5		0	0	0	0.5	1	0.5	0			0	0
GID7179122		0	0		0	0	0		0	0	0		0	0	0	0		0	0	1	0	0	0.5	0	0	0	0	0	0	0		0	0	0	1	1	1	0	0	0		0.5	1	1				0	0
GID7179130			0	0	0	0	0		0	0		0	0	0	0	0	0	0	0	1			0	0		0		0	0		0	0	0	0		1	1	0	0	0		0.5	1	0.5				0	0
GID7179131	1		0	0	0	0	0	0	0	0	0	0	0	0	0	0	0	0	0	1	0	0	0.5	0	0	0	0	0	0	0	0	0	0	0	1	1	0.5	0	0	0		0.5	1	0.5		0.5	0	0	0
GID7179133			0	0	0	0	0	0							0	0		0				0		0	0	0			0			0	0	0	1	1	1		0				1	1				0	0
GID7179135	1	0	0	0	0	0	0.5	0	0	0		0	0	0	0	0	0	0	0	1	0	0	0	0	0	0	0	0	0	0	0	0	0	0	1	1	1		0	0	0	0.5	1	0.5	0			0	0
GID7179136			0	0	0	0		0		0		0	0	0	0	0	0	0	0	1			0.5	0	0	0	0		0	0	0	0	0	0	1	1	1		0			0.5	1	1				0	0
GID7179152	1		1	1	1	0	0			0	0	1		1		1	1	0.5	1	1		1	1	1	1	1	1		1	1	1	1	1	1		0	0		0.5	0.5		0	1	0				0	0
GID7179153			1	1		0	0			0				1	1	1	1	1				1	1	1	1	1	1		1	1			1	1	0	0	0		0			0	1			1		0	0
GID7179172			1		1	1			1	1	0	1		1		1		1			1	1	1	1	1	1	1		1	1		1	1	1			1	0	0	0		0	1	0				0	0
GID7179173	1				1	1				1			0	0.5		1	1	1	0.5			1	1		1	1	1						1	1	1	1	1	0.5				0		0					0
GID7179177		0.5	0.5		1	0.5	1	1	0.5		0	1		0.5	1	1	0.5	0	0.5	1		1	1	0.5	0.5	0.5	1	1	0.5	0.5	1	0	0.5	0.5		1	1	0	0	0	0	0	1	0.5	0.5			0	0.5
GID7179181	1		1		1	1	1	1	1	1		1	1	1		0.5	1	0.5	1			1	1	1	1	1	1	1	1			1	1	1	1	1	1		1	1		0		0	1	0			1
GID7179186		1	1	1	1	1	1	1		1	0	1	1	1	1	1	1	1	1	1	1	1	1	1	1	1	1	1	1		1	1	1	1	1	1	1	1	1	1	1	0	0	0	1		0		1
GID7179214		0	0	0	0	0		0		0			0	0		0	0	0	0			0	0	0	0	0	0		0	0	0	0	0	0	0		0		0	0		0	0	0	1		0.5	0	1
GID7179220		1		1	1	1		1				0			0	0	0			0			0	0	0	0		0	0	0		0	0	0	1		1		1			0	0		1	0	0	0	1
GID7179228					1	1		1				1		1	1		1	1	1		1	1	1	1	1		1		1		1	1		1	1	1	1					0			1			0	1
GID7179231			1			1	1	1	1	1	0		0		0	0	0	0			0				0			0	0	0	1	0					0		0	0		0.5	1	0.5		1		0	0
GID7179235	1		0	0	0	0	0				0		0	0				0							0					0		0					0		1			0.5	1			1	0		0
GID7179238		1			1	0				0	0	1		1		1		1		1			1	1	1	1	1	1	1								0					0		0				0	0
GID7179240				1	1	0	0				0					1	1			1		1	1	1	1	1	1		1	1		1		1	0	0	0			1		0	1	0				0	0
GID7179241				1	1	0	0			0	0		1		1	1		1	1			1	1	1	1	1	1		1				1	1		0	0		0			0	1	0		1			0
GID7179246				1	1	1					1			1	1		1	1	1			1	1	1	1	1	1		1	1	1		1				1					0		0	1		1
GID7179248					1	1		1	1	1	1	1		1		1		1	1			1	1	1	1	1	1		1	1	1	1	1	1		1	1	0	1	1		0	0		1	0		0	1
GID7179249		1	1		1	1	1	1		1	1		1	1		1	1	1	1		1	1	1	1	1	1	1		1	1		1		1		1	1		1	1		0	0	0	1		1		1
GID7179252					1	1	1			1	1		1	1		1	1	1	1		1	1	1	1	1	1	1		1	1			1	1	1		1	0	1	1		0	0	0	1	0	0.5	0	1
GID7179253			1	1	1	1	1	1	1	1	1					1	1	1	1			1		1	1	1	1	1	1	1		1	1			1	1		1	1		0	0	0	1	0	1	0	1
GID7179791	1	1	1	1	1	1	1		1	1	0	1	1	1			1	1			1	1	1	1	1	1	1		1	1	1	1	1	1	1		1	1	1	1		0	0		1	0			1
GID7179792	1	1	1	1	1	1	1	1	1	1	0	1	1	1	1	1	1	1	1	1	1	1	1	1	1	1	1	1	1	1	1	1	1	1	1	1	1	1	1	1	0	0	0	0	1	0	0	0	1
GID7179793					1	1	1			1				1	1			1	1	1		1	1	0.5	1		1		1		1	1	1	1		1	1		0.5					0	1	0.5			1
GID7179794		1	1	1	1	1		1		1	0		1	1	1	1		1	1	1	1	1	1	1	1	1	1	1	1				1	1		1	1	1	1			0.5	0		1	1			0.5
GID7179799	1	1	1	1	1	1	1	1	1	1	0	1	1	1	1	1	1	1	1	1	1	1	1	1	1	1	1	1	1	1	1	1	1	1	1	1	1	1	1	1	0	0	0.5	0.5	1	0	0	0	1
GID7179800	0	1	1	1	1		0		1	0.5		1	1	1	1	1	1	1	1	1	1	1	1	1	1	1	1	1	1	1	1	1	1	1	1	1	1	1	1	1	1	0	1	0	0	1	0	0	0
GID7179805		1	0.5	1	1	0.5	1	1	0.5	0.5		1	1	0.5	0.5	0.5	0.5	1	0.5		0.5	1	1	1	1	0.5	0.5	0	1	1	1	1	0.5	1	1	0	0		0.5		0	0.5	1	0.5	1	1		0	0
GID7179806		1	1		1	1	1			1			1	1		1		1	1		1			1	1		1		1	1	1	1	1	1	1			0	1	1		1	1	1				0	0
GID7179807		1	1	1	1	1	1			1				1		1		1			1	1	1	1	1	1	1	1	1	1		1	1	1		1		1	1			0.5	1	1		1			0
GID7179809	1	1			1	1					1	1		1	1	1	1	1	1	1		1	1	1	1	1	1		1	1	1	1	1		1	1	1		1			0	1	0	1				1
GID7179810		1	1	1	1	1	1	1	1	1	0	1	1	1		1	1	1	1	1	1	1	1	1	1	1	1	1	1	1	1	1	1	1	1	1	1	0	1	1		0.5	1	0.5	1	0.5	0	0	0.5
GID7179811	1	1		1	1	1	1		1			1	1	1		1	1	1	1		1	1	1	1	1	1	1	1	1	1			1	1		1	1	0	1			1	1	1	1		1	0	0.5
GID7179812		1	1		1	1	1	1		1	1	1	1	1	1	1	1	1	1	1	1	1	1	1	1	1	1	1	1	1	1	1	1	1	1	1	1	0	1	1	0	0.5	1	1	1				0.5
GID7179813	1		1	1	1	1	1			1	1		1	1	0	1		0.5	0.5	0			1	0.5	1	0	0.5		0	0	0		0.5	1		1	1		1			1	1		1		1		0
GID7179816		1	1		1					0			0	0	0	0	0	0	0	0		0	0	0		0		0	0		0	0	0	0	1	1	1	0		0		0	1				0	0	0
GID7179819			1		1	1	1						0		0	0		0	0			0	0	0		0	0		0	0	0	0	0	0	1	1	1	1	1	1		0	1	0				0	0
GID7179839		1			1		0	0		0	0		1	1			1	1		1		1	1	1	1	1	1		1	1		1	1			1	1		1			0	1						0
GID7305339	1		1	1	1	1	1	1	1					1	1	1	1	1	1	1	1	1	1	1	1	1	1	1	1	0.5	1		1	1	0	0	0		0	0.5	0	0	1	0	1	1		0	1
GID7305341	1	1	1	1	1	1	1	1		1			1	1	1		1	1	1	1	1	1	1	1	1	1	1	1	1	1	1	1	1	1	0	0	0		0	0	0	0	1	0.5	1	1	1	0	1
GID7305349			1			1	1	1		1			1		1	1	1	1	1	1	1	1		1		1		1	1	1	1		1	1		1	1	1			0	0	1	0		1	0	0
GID7305427	1	1	1	1		1	1	1	0	0		1	1	1	1	1	1	1	1	1	1	1	0.5	1		1	1	1	1	1	0.5		0.5	1	1	0	0		0	0	0	0	1	0			0
GID7305649			0	0	1	1	1		1	1		0	0	0	0	0	0	0	0	0	0	0		0	0	0	0	0	0	0	0		0	0		0	0		0		0.5	0	1	0		1	1	0	0
GID7305677			1		1		1	1	1	1				1	1	1	1		1	1		1	1	1	1	1	1	1	1	1	1		1	1	1	0	0	1	1		1	0	1	0		1			0
GID7305682	0.5	1	1		1	1	1	1	1	1		0	0	0	0	0	0	0	0	0	0	0	0	0	0	0	0	0	0	0	0	0	0	0	0	0	0		0	0	0	0	1	0	1	1	1		1
GID7305695	0	1		1	1	1		1	1	1					0	0	0	0	0	0		0			0	0		0		0	0		0	0	0	0	0		0	0		0	1	0		1			0
GID7305714	1	1	1	1	1	1	1	1	1	1		1	1	1	1	1	1	1	1	1	1	1	1	1	1	1	1	1	1	1			1	1	1	1	1	1	1		0	0	1						1
GID7305743	1	1	1	1	1	1	1		1	1	1		1	1		1	1	1	1	1	1	1	1	1	1	1	1	1	1	1	1	1	1	1	1	1	1	1	0.5	0	0	0	1	0	1			0	1
GID7305802		1	1	1	1	1	1	1	1	1				1	1	1			1	1	1	1	1	1	1	1	1	1	1	1	1		1	1	1	1	0	1	1		1	0	1	0					1
GID7305805		0	0	0	0	0	0	0	0	0	1	1		1		1	1	1	1	1	1	1	1	1	1	1	1	1	1				1	0.5	1	1	0		0	0	1	0	0.5	0		1	0.5	0	0
GID7305827		1	1			1	1	1					1	1		1	1	1	1	1		1	1		1	1	1	1	1	1	1		1	1	0		0	1	1			0		0
GID7305834	1	1	1	1	1	1	1					1		1	1	1	1	1	1		1	1	1	1		1	1	1	1	1	1		1	1		1	1	1	1	1	0	0.5	1	0.5	1	1			0
GID7305837	1	1	1	1	1	1	1	1		1				1	1	1	1	1	1	1	1	1	1	1	1	1	1	1	1		1	1	1	1		0	0		0	0		0.5	1	0.5		1	1	0	0
GID7305872		1			1			1		1		0	0	0	0	0	0	0	0	0		0	0	0	0	0		0	0				0	0		1	1		1			0	1	0			0
GID7305877		1	1	1		1		1	1	1		0.5		1		0.5	1	1	1	1	0	1	1		1	1		1	0.5	1	1		1	1	1	1	1		1			0	1	0		1			0
GID7305879		1		1	1	1	1	1					0	0		0		0	0		0	0		0	0	0	0	0	0		1	0	0		1	1	1		1	1		0	1	0				0	0
GID7305883		0	0		0	0.5		0		0			1		1	1	1		1			1	1	1		1	1	1	1			1	1	1	1	0	0		0	0		0	1	0	1				0
GID7305888	1	1	1		1		1	1	0				1	1	1	1	1			1	1	1	1	1	1	1	1		1	1	1	1	1	1	1	0	0		0	0		0	1	0		1			0
GID7305906	1	1	1		1	1	1	1		1	1	1	1	1		1	1	1	1	1		1	1	1	1	1	1	1	1			1	1	1		0	0		1	1	0	1	1	1	1	1			0
GID7305909		1	1	1	1	1	1	1	1				0	0	0	0	0	0	0	0	0	0	0	0	0	0	0		0	0	0.5		0	0		0	0		1	1		1	1	1	1	1	1		0
GID7305910	1	0	0	0	1	1		1	1			1		1	1	1	1	1	1	1	1	1	1	1	1	1	1	1	1	1			1	1	1	0	0		1		1	1	1	1	1	1			0
GID7305960	1	1	1	1	1	1	1	1		1			1	1	1	1	1	1	1	1		1	1	1	1	1	1	1	1	1	1	1	1	1	1	1	0		0	0	1	0	1	0					1
GID7310170	1	1	1	1	1	1	1	1				0.5		1	1	0.5	1	0.5	1	1	1	1	1	1		0.5	1	1	0	1		0	0.5	1	1	1	1	1	1	1	1	0	1	0	0	1		0	0
GID7310172	1	1	1					1				1		1	1	1	1	1	1	1	1	1	1	1	1	0.5	1	1	0.5	1		1	1	1			1		1		1	0	1	0	0	1			0
GID7310203	1	1	1		1	1	1	1	1		1	1	1	1		1	1	1	1	1	1	1	1	1	1	1	1	1	1	1	1		0.5	1	1	1	1	1	1	1	1	0	1	0	1	1			1
GID7310216	0	1	1	1	1	1	1	1	1	1	0	0	0	0	0	0	0	0	0	0	0	0	0	0	0	0	0	0	0	0	0	0	0	0	0	0	0	0	0	0	0	0	1	0	0	1	0	0	0
GID7310251		1	1			1	1	1	1				1	1	1	1	1		1		1	0.5	1	1		0.5	1	1	0.5				1	1	1	1		1	1	1	1	0	1	0	1				1
GID7310275	1	1	1	1	1	1	1	1	1	1		1		1		1	1	1	1	1	1	1	1	1	1	1	1	1	1	1	1		1	1	1	1	1	1	1	1	1	0.5	1	1	1	1			0
GID7310279	1	1	1			1	1	1				1		1	1	1		1	1		1	1	1	1	1	1	1	1	1	1	1		1	1	0	0	0	1	1		1	0.5	1	0.5	1				0
GID7310280	1	0	0		0	0	0	0		0	0	1		1	1	1	1	1	1		1	1	1	1	1	1	1	1	1	1	1		1	1	0	0	0	1	1	1	1	1	1	1	1	1			0
GID7310282	1	1	1	1		0.5	1	1	0	0		1		1	1	1	1	1	1	1	1	1	1	1	1	1	1	1	1	1	1	1	1	1	0	0	0	1	1	1	1	0.5	1	1	1	1			0
GID7310283	1	1	1	1	1	1	1	1	0	0				1	1	1	1	1	1	1	1	1	1	1	1	1		1	1	1	1	1	1	1	0.5	0.5	0.5	1	1	1	1	1	1	1	1		1		0
GID7310284	1	0	0	0	0	0	0	0		0	0	1	1	1		1	1	1	1	1	1	1	1	1	1	1	1	1	1	1	1	1	1	1	0		0		1	1	1	1	1	1	1	1	1	1	0
GID7310290		1	0.5	1	1	1	1	1	1		0	1		1	1	1	1		1	1	1	1	1			1	1	1	1	1	1	1	1	1	1	1	1	1	1	1	1	0.5	1	1	1	1
GID7310306	1	1	0		1	0	0	0	0	0			1	1	1		1	1	1	1	1	1	1	1	1	1	1		1	1	1		1	1	1	1	1	1	1		1	0.5	1	0.5			0.5	1	0
GID7310307	1	0	0	0		0	0			0		1		1		1	1	1	1	1	1	1		1	1	1	1		1	1		1	1		0		0	1	0.5	1	1	0	1	0	0	1			0
GID7310407	1	1	1		1	1							1	1	1	1	1	1	1	1		1	1	1	1	0.5	1	1	0.5			1	1	1	1	1	1	1	1	1		0	1	0	0.5			0	0
GID7310414	1	1	1	1	1		0		1			1		1	1	1	1	1			1	1	1	1	1	1	1	1	1	1			1	0.5		1		1	1	1	0	0	1	0	0
GID7310415	1	1		1			0		1	1	0	1		1	1	1	1	1	1	1	1	1	1	1	1	1	1	1	1				1	1	1	1	1	1	1	1	0	0	0	0	0	1
GID7310423	1	1	1	1	1		0.5		1	1	0	1	1	1	1	1	1	1	1	1	1	1	1	1	1	1	1	1	1	1	1	1	1	1	1	1	1	1	1	1	0	0	1	0	0	1		0	0
GID7310428	1	1	1	1	1		0		1			1	1	1	1	1	1	1	1	1	1	1	1	1	1	1	1	1	1	1	1	1	1	1	1	1	1	1	1	1	0	0	0.5	0	0.5	0.5	0	0	0
GID7310430	1	1	1	1		1	1	1	1		0	1		1	1	1	1	1	1	1	1	1	1	1		1	1	1	1	1	1		1	1	1	1	1	1	1	1	0	0	1	0	0	1		0	0
GID7310511	1	1	1	1	1		0			0	0		1	1	1	1	1	1	1	1		1	1	1	1	1	1	1	1		1	1	1	1	1	1	1	1	1	1	1	0	1	0	0	1	0	0	0
GID7310597	0.5		1	1		1		1				1	1	1		1	1	1	1	1	1	1	1	1	1	1	1	1	1	1		1	1	1	1	0	0		0	0	0	0	1	0	0				0
GID7310601	1	1		1			0			0		1	0.5	1		0.5	1		1		1	1	0	1	1	0.5	0.5	1	0.5	0		1	0.5	1	0.5	0.5		1	1		0.5		1	0	0			0	0
GID7310605	1	1	1		1		0		0	0	0		1	1		1	1		1	1	1	1	1	1	1	1	1	1	1	1		1	1	1	0.5	0	0.5	1	1	1	0	0	1	0	0				0
GID7310606			1	1			0			0	1	1	1	1	1	1	1	1	1	1		1	1	1	1	1	1	1	1	1		1	1	1	1		1	1	1		0	0	1	0	0			0	0
GID7310612		1	1	1	1		0			0		1	1	1	1	1	1	1	1	1	1	1	1	1	1	1	1	1	1	1	1		1	1	0	0	0	1	1	1	0	0	1	0	0	1		0	0
GID7310617	1										1			1		1	1	1	1	1		1		1	1	1	1	1	1	1			1	1			0		1				1	0	0				0
GID7310628	1	1	1	1	1	1	0	1		0		1	1	0.5	1	1	1	1	1	1	1	1	1	1	1	1	1	1	0.5	0.5	1	1	1	1	0	0	0	1	1		0	0	1	0	0	1		0	0
GID7310629	1	1	1	1	1				0	0	1	1	1	1		1		1	1	1	1	1	1		1	1	1	1	1	1	1			1	1		1	1	1		0	0	1	0	0	1		0	0
GID7310635	1		1			1	1	1		1		0	0	0	0	0	0	0	0	0		0	0	0	0	0		0	0	0	1		0	0	1	1	1	1	1			0	1	0	0				1
GID7310669	1	1	1	1	1	1	1	1		1				1		1	1	1				1	1	1	1	1	1	1	1				1				0		0		0	0	0	0	1	0			1
GID7310700	1		1			1		1	1				0	0	0	0	0		0	0			0	0	0	0	0	0	0		0.5	0	0	0		1	1		1		1	0			0			0
GID7310704		1	1		1	1	1	1				0		0	0	0	0		0		0	0		0	0	0	0		0	0	1		0	0	0	0	0		0			0	1	0	0
GID7310720	1	0			0.5	0.5	0.5	0.5		1	0	0	0	0	0	0	0	0	0	0		0	0.5	0	0.5	0	0	0	0		0	0	0	0	0		0.5	1	1		0	0	1	0	0	1			0
GID7310723	1	0	0	0	1	1	1	1	1	1	0	1	1	1	1	1	1	1	1			1	1	1	1	1	1	1	1	1	1	1	1	1	0.5	1	0.5	1	1		1	0	1	0	0			0	0
GID7310745	1	0	0	0	1	1	1			1	0	0	0	0	0	0	0	0	0	0	0	0	0	0	0	0	0	0	0		0.5		0	0	0	0	0		0	0	0	0	1	0	1	1			1
GID7310770	1	1	1		1	1	1	1					0	0		0	0	0	0	0		0	0	0	0	0	0		0	0	0	0	0	0	0	0	0		1	1	0	0	1	0	0.5	1			0.5
GID7310771	1	1	1	1		1	1	1	1			0	0	0		0	0	0	0		0	0		0		0	0	0	0		0	0		0	1	1	1	1	1	1		0	1	0	0			0	0
GID7310774	1					1	1	1				0	0	0		0		0	0	1		0		0	0	0	0		0		0.5	0	0	0			0		1		0	0	1	0	1				0
GID7310775		1	1		1	1	1	1	1	1		0	0	0	0	0	0	0	0	1	0	0	0	0	0	0		0	0		0.5	0	0	0	1	1	1	1	1		0	0	1	0	0	1	0	0	0
GID7310785	1	1	1	1	1	1	1	1	1		0	0	0	0	0	0	0	0	0	0	0	0.5	0	0	0	0	0	0	0	0	0.5	0	0	0	0	0	0	1	1		0	0	1	0	1	1			1
GID7310788	1	1	1	1		1	1	1	1				1	1	1	1	1	1	1			1	1	1	1	0.5	1		0.5			1	1	1		1	1	1	1		1	1	1	1	1	1			0
GID7310789		1	1		1	1	1	1	1	1		1	1	1	1	1	1	1	1	1	1	1	1	1	1	0.5	1	1	0.5			1	1	1	1	1	1	1	0.5		1	1	1	1	1			1	0.5
GID7310794		1	1	1	1		1	1	1	1	0	1		1	1	1	1	1	1	1	1	1	1	1	1	1		1	0.5			1	1	1		1	1	1	1	1	1	0	1	0	1				1
GID7310795	1		1		1	1	1	1				1	1	1	1	1	1	1	1	1	1	1	1	1	1	1		1	1	1		1	1	1	1	1	1	1	1	1	1	0	1	0	1	1			1
GID7310797	1	1	1		1	1	1	1	1			1		1	1	1	1	1	1	1		1	1	1	0.5	1	1	1	1	1			1	1	1	1	1		0		0	1	1	1	1				0
GID7310799	1	1	1			1	1	1		1		1	1	1	1	1	1	1	1	1	1	1	1	1	1	0.5	1	1	0.5	1			1	1	1	1	1	1	1	1	1	1	1	1	1	1			0
GID7310804	1	1	1	1	1	1	1	1	1	1	0	1	1	1	1	1	1	1	1	0.5	1	1	1	1	1	0.5	1	1	1	1		1	1	1	1	1	1	1	1	1	1	1	1	1	1	1		1	0
GID7310806		1	1		1	0.5	0.5	1				1	1	1		1	1	1	1	1	1	1	1	1	1	1	1	1	1	1			1	1	0		0		0		0	0	1	0	0			0	0
GID7310807	0	0	0	0	0	0	0	0		0	0	1	1	1		1	1	1	1	1	1	1	1	1	1	1	1	1	1	1	1	1	1	1	0	0	0		0	0	0	0	1	0	0	1		0	0
GID7310808	0	1	1	1	1	1	1	1			0	1	1	1	1	1	1	1	1	1	1	1	1	1	1	1	1	1	1	1	1	1	1	1		1	1		0	0	0	0	1	0	0	1		0	0
GID7310835	1				1	1	1	1	1				0	0		0	0	0	0	1	0	0	0	0	0	0		0	0	0	0	0	0	0	0		0		0	0	0	0	1	0	1				1
GID7310856	1			1	1	1	1	1		1		0	0	0	0	0	0		0			0	0	0	0	0	0	0	0	0		0	0	0		0	0	1	1		0	0	1	0	0		1		0
GID7310862	1	1		1	1	1	1		1			0		0		0	0	0				0	0	0		0		0	0		0	0	0	0	0		0	1	1	1	0	0	1	0	0	1			0
GID7310872	1	1	1	1	1	1	1	1		1				0		0	0		0	0	0	0	0	0	0	0	0	0	0	0	0	0	0	0	0	0	0	1	1	1	0	0	1	0	0	1	1		0
GID7310893		1	1		1	1	0		1	1			0	0	0	0	0	0	0	0		0	0	0	0	0		0	0	0		0	0	0	1	1	1	1	0.5		0	0	1	0	0				0
GID7310894	1	1		1	1		0					0		0		0	0	0	0	0	0	0	0	0	0	0	0	0	0				0	0	1	1	1	1				0	1	0	0	1	0		0
GID7310902	1	0	0	0	0	1		1	1		0	1	1	1		1	1	1	1	1	1	1	1	1	1	1		1	1	1			1	1	0	0	0		0	0	0	0	1	0	0	1		0	0
GID7310905	1	1	1	1		1	1	1		1	0	1		1	1	1	1		1	1	0.5	1	1	1	1	1	1	1	1	1		1	1	1	0	0	0		0	0	0	0	1	0	0	1	0		0
GID7310906	1	1	1	1	1	1	1	1	1	1	0	1		1	1	1	1	1	1	1	1	1	1	0.5	1	1	1	1	1	1	1	1	1	1		0	0	0	0	0	0	0	1	0	0	1	0	0	0
GID7310918	0	1	1		1	1		1	1	1		1	1	1	1	1	1	1	1	1	1	1	1	1	1	1	1	1	1	1	1		1	1	0	0	0		0		0	0	1	0.5	0.5	1		0	0.5
GID7310930	1	1	1		1	1	1	1		1		1	1	1		1	1	1	1	1		1	1	1	1	1	1	1	1	1			1	1	1	1	1	1	1		1	0	0	0	1	0			1
GID7310936		1	1			1	1	1				1	1	1	1	1	1	1	1		1	1	1	1	1	1	1	1	1			1	1	1		1	1		0		0	0	1	0	0	1	0	0	0
GID7310946		0	1	1		0.5	1	1				1		1	1	1	1	1	1	1	1	1	1	1	1	1	1	1	1	1		1	1	1	1	1	1	1	0.5		1	0	1	0					0
GID7310972	1	0	0	0		0	0	0	0			1	1	1	1	1	1	1	1			1	1	1	1	1	1	1	1		1		1	1	0		0	1	1		0	1	1	1	1				0
GID7310981	1		1	1		1	1			1		1		1		1	1	1	1			1	1	1	1	1	1	1	1	1		1	1	1		1	1		0		0	1	1	1	1	1			0
GID7311017		1	1	1	1	1	0			0.5		1	1	1	1	1	1	1	1	1	1	1	1	1	1	1	1	1	1	1		1	1	1	1	1	1	1	1		1	0.5	1	1	1	1	1		0
GID7311040	1	1	1			1	1	1	1	1				1		1	1	1	1		1	1	1		1	1	1		1				1	1	1	1	1		1	1		0	1	0	0	1
GID7311059		1	1		1	1	1	1		1		1	1	1	1	1	1	1	1	1	1	1	1	1	1	1	1	1	1		1		1	1	1	1	1	1	1	1	0	0	1	0	0	1		0	0
GID7311068		1	1		1		1	1		0	0			1		1	1		1	1		0.5	1	1	1	1		1	1	1	1		1	1			0		0			0	1	0
GID7311077		1	1	1	1	1	1	1	1	1	0	1	1	1	1	1	1	1	1	1	1	1	1	1	1	1	1	1	1	1	1		1	1	1	1	1	1	1	1	1	0	1	0	0	1	0.5	0	0
GID7311085	0	0	0		0	1	1	1	1	1		0.5		1		1	0.5		1			1	1	1	1	1	1	0.5	1				1	1		0	0		0		0	0	1	0	1				0.5
GID7311105		1	1		1	1	1	1	1	1	1	1	1	1	1	1	1	1	1	1	1	1	1	1	1	1	1	1	1		1	1	1	1	1	1	1		0	0	0.5	1	1	1	1	1		1	0
GID7311109	1	1	1		1	1	1	1		1	1			1		1	1	1				1	1	1	1	1	1		1	1	1	1	1	1			1		1	1	1	0	1	0	1	0			1
GID7311113		1	1	1	1	1	1		1		1	1	1	1		1	1	1	1	1	1	1	1	1	1	1	1	1	1	1	1	1	1	1	1	1	1	1	1		0	0	1	0	0				1
GID7311118		1			1	1	1	1			1			1		1	1	1	1	1	1	1	1	1	1	1	1	1	1	1			1	1	1	1	1	1	1	1	0		1	0	1			0	1
GID7311132	1	1	1		1	1	1	1	1	1	0	1	1	1	1	1	1	1	1	1	1	1	1	1	1	1	1	1	1	1	1	1	1	1	1	1	1	1	1	1	0	0	1	0	1	0	0		1
GID7311134	1	1	1		1	1	1	1	1	1	1	1	1	1	1	1	1	1	1	1	1	1	1	1	1	1	1	1	1	1	1		1	1	1	1	1	1	1	1	0	0	1	0	0				0
GID7311137	1	1			1	1		1			1	1	1	1		1	1	1	1	1		1	1	1	1	1	1	1	1	1	1		1	1	1	1	1	1	1		0	0	1	0		0
GID7311140	1	1	1	1	1	1	1					1		1	1	1	1	1	1	1		1	1	1	1	1	1	1	1	1	1		1	1	1	1	0.5		1			0.5	1	0.5	1		0
GID7311152	1	1			1	1	1						1	1		1	1	1	1	1		1	1	1		1	1		1				1	1		1	1		0			1	1	1	1				0
GID7311160	1	1	1		1	1	1	1		1		1		1	1	1	1	1	1		1	1	1	1	1	1	1	1	1	1	1	1	1	1	1	1	1		1		0	1	1	1	1	1			0
GID7311174	1	1	1	1	1		0		1		0		1	1	1	1	1	1	1	1	1	1	1	1	1	1	1	1	1		1	1	1	1	0	0	0		0	0		0	0.5	0	1				1
GID7311193		1	1		1	1	1	1	1					1		1	1	1	1			1	1	1	1	1	1	1	1	1	1		1	1	0	0	0		0	0		0	0	0	1	0		0	0
GID7311200		1	1	1	1	1	1	1	1			1	1	1		1	1	1	1	1	1	1	1	1	1	1	1	1	1	1	1	1	1	1	0	0	0		0	0	0	0	0	0	1	0		0	0
GID7311249		1	1			1	1	1	1			1		1	1	1	1	1	1	1	1	1	1	1	1	1	1	1		1	1	1	1	1	1	1	1	1	1	1	0	0	1	0		1		0	0
GID7311300	1	1	1		1	1	1	1	1	1	1	1		0.5	0.5	1	1		1	1	1	1		0.5	1	1	0.5	1	1	1			0.5	1	0	0.5	0		0	0		0	1	0		1	1	0	0
GID7311326		0.5	0	0.5	1	1	1	1	1	1	0	0	0	0	0	0	0	0.5	0	1	0	0	0	0	0	0	0	0	0	0		0	0	0	0.5	0	0	0	0.5	0.5	0	0.5	1	0	0.5	1		0.5	0
GID7311365		1		1	1	1	1		0		1	1	1	1	1	1	1	1	1	1	1	1	1	1	1	1	1	1	1	1	1		1	1	1	1	1	1	1	1	0	0	1	0	1	1		0	1
GID7311374		1	1	1	1		1	1			1		1	1		1	1		1	1	1	1	1	1		1	1	1	1	1	1		1	1		0	0	1	1			0	1	0	1	1	1		1
GID7311391		1	1	1	1	1	1	1		1				1		1	1	1	1	1	1	1	1	1	1	1	1			1	1		1	1	1	1	1	1	1	1		0	1	0		1	1		1
GID7311407		1	1			1	1	1	1	1				1		1	1	1	1		1	1	1		1	1	1	1	1	1			1	1	1	1		1	1	1		0	0.5	0	1	0		0
GID7311417	1	1	1	1	1	1	1	1	1	1				1	1	1	1		1	1	1	1	1	1	1	1	1	1	1	1	1	1	0.5	1	1	1	1	1	1	1	0	0	0.5	0	1	0			0
GID7311425			1	1	1	1	1	1	1			1		1	1	1	1	1	1	1		1	1	1	1	1	1	1	1	1	1		1	1		1	1	1	1	1	0	0	0.5	0	1	0			0
GID7311435		1	1			1							1	1		1	1			1		1	1		1	1	1		1		1	1		1	0	0	0		0	0		0	1	0		0			1
GID7311448	1	1	1		1	1	1	1		0	0	1	1	1	1	1	1	1	1	1		1	1	1	1	1	1	1	1	1			1	1	1	1	1		0.5	0		1	1	1	1	1	0	0	0
GID7311460		1	1		1	1	1	1	1			1	1	1		1	1	1	1	1	1	1		1	1	1	1	1	1	1	1	1	1	1	1	1	1	1	1		1	0	1	0		1			0.5
GID7311467		1	1	1	1	1	1	1	1	1	0	1	1	1	1	1	1	1	1	1	1	1	1	1	1	1	1	1	1	1	1	1	1	1		1	1		0	0		0	1	0		1	0		0
GID7311468		1	1	1	1	1	1	1	1	1	0	1	1	1	1	1	1		0.5	1	1	1	1	1	1	1	1	1	1	1	1	1	0.5	1	1	1	1	1	1			0	1	0		1		0	0
GID7311470		1	1		1	1		1	0			1	1	1	1	1	1	1	1	1	1	1	1	1	1	1	1	1	1	1			1	1	1	1	1		0	0	1	0	0	0	1	0		0	0
GID7311478	1	1	1	1	1	1	1	1	1		0.5			1	1	1	1	1	1	1		1	1	1	1	1	1	1	1	1	1	1	1	1	1	1	1	0	1	1	1	0.5	1	0.5	1	1	1		0.5
GID7311481	1	1	1	1	1	1	1	1		1		1	1	1	1	1	1	1	1	1	1	1	1	1	1	1	1	1	1		1	1	1	1	1	1	1	1	1		0	0	1	0		1		0	1
GID7311520			1	1	1	1	1						0	0	0	0	0		0	1	0	0	0	0		0	0	0	0	0	1	0	0	0	0	0	0		0		0	0	1	0	1	1			0
GID7311526	1		1	1		0	0	0	1				1	1	1	1	1	1		1	1	1	1	1		1	1		1		1	1	1	1	1	1	1		0	0	0	0	1	0			0	0	0
GID7311536		1			1	1	1	1	1			1		1	1	1	1		1		1	1	1	1	1	1	1	1	1	1	1		1	1		1	1	1	1			1	1	1	1	1		0	0
GID7311541		1	1		1	1		1		1		1		1		1	1	1			1	1	1	1	1	1	1	1	1	1	1		1	1		1	1		0.5	0.5		1	1	1					0
GID7311544		1	1		1	1		1	1					1	1	1	1		1	1		1	1	1	1	1	1		1	1	1		1	1	1	1		1	1			0.5	0.5	1		1
GID7311551		1	1	1	1	1	1		1				1	1	1	1	1		1	1		1	1		1	1	1	1	1		1		1	1	1	1	1	1	1	1		1	1	1	1	1			0
GID7311555	1	1				1	1				0		1			1	1		1		1	1		1	1	1		1			1		1	1	1	1	1	1	1			0	0	0	1	0		0	0
GID7311557		1	1		1	1	1	1		1		1	1	1	1	1		1	1	1		1	1	1	1	1	1	1	1	1		1	1	1	1	1	1	1	0.5			0	0.5	0	1		1
GID7311560			1	1		1	1							1		1	1		1			1	1	1		1	1		1	1			1	1	1	1	1		0.5	1		1	1	1	1				0
GID7311566						1	1		1					1	1	1	1	1		1	1	1	1		1	1	1	1	1	1	1		1	1		1	1		1	1		1	1	1	1				0
GID7311568		1	1		1	1	1	1			0			1	1	1	1	1	1	1		1		1	1	1	1		1	1	1		1	1	1	1			0.5			1	1	1	1	1			0
GID7311569	1	1	1	1	1	1	1	1	1	1	0	1		1	0.5	0.5	0.5	0	1	1		1	1	0.5	1	0.5	1	0.5	0.5		0.5		0.5	1	1	1	1	1	1	1		0.5	1	0.5	1	1			0
GID7311612				1	1	1	1	1	1			1		1	1	1	1	1	1	1	1	1	1	1	1	1	1		1		1	1	1	1		1	1	1	1	1		0	1	0		1	0	0	0
GID7311884	1	1		1	1	1	1	1	1	1	0	1	1	1		1	1	1	1	1	1	1	1	1	1	1	1	1	1	1		1	1	1	0	0	0	1	0.5	0.5	1	0	1	0	0	1		0	0.5
GID7311886	1	1	1	1	1	1	1	1	1	1		1		1	1	1	1	1	1	1	1	1	1	1	1	1	1	1	1	1	1	1	1	1	0	0	0		0	0	1	0	1	0			0.5	0	0
GID7311891	1		0	0		0	0	0				1		1			1	1	1	1	1	1	1	1	1		1	1	1			1		1			0.5	1	0.5	1		0	1	0			1		0
GID7311894		0			0	0	0		1			1	1	1		1	1				1	1	1	1	1	1	1		1	1	1		1	1	0	0	0		0	0		0	1	0		1	0.5	0
GID7311895		1	1	1	1	1	1	1		1	0	1	1	1	1	1	1	1	1	1	1	1	1	1	1	1	1	1	1	1	1	1	1	1	0	0	0		0	0		0	1	0		1	0.5	0	0
GID7311938		1	1	1	1	1	1							1	1	1	1	1	1	1		1		1		1	1		1	1			1	1	1	1	1		1			0	0	0	1		0	0	0
GID7311967	1	1	1		1	1	1		1		0		1	1	1	1	1	1		1		1	1	1		1	1	1	1	1	1	1	1	1			0	1	1	1	0	1	1	0.5					1
[truncated: 4,737 more rows]
[truncated: 47 more columns]

## Sheet: Table S3
Gid	Pedigree	Number of spot blotch favorable alleles	1A_579403901	1B_673174262	1B_673569173	1B_673699294	1B_673961339	1B_676260482	1B_676812644	1B_677097053	1B_683266424	1B_683306760	1D_46223659	2A_718152	2A_735436	2A_1686041	2A_1872142	2A_2367215	2A_2800711	2A_4942949	2A_8142744	2A_9121927	2A_11845324	2A_14418760	2A_14978553	2A_15449240	2A_15755581	2A_15962301	2A_17830617	2A_18468495	2A_18495181	2A_19902461	2A_21190725	2A_24002740	UN_367803425	UN_12522200	2A_35786664	2A_36036421	2A_36234797	2A_59378923	2A_59729258	2A_60119622	2A_451012543	3B_627922	3B_2280114	3B_2959834	3B_5580613	3B_5601689	3B_6127880
GID7313377	BAV92//IRENA/KAUZ/3/HUITES*2/4/CROC_1/AE.SQUARROSA (224)//KULIN/3/WESTONIA/5/KINGBIRD #1//INQALAB 91*2/TUKURU/6/BAV92//IRENA/KAUZ/3/HUITES*2/4/CROC_1/AE.SQUARROSA (224)//KULIN/3/WESTONIA	82	1	1	1	1	1	1	1	1	1	1	0	1	1	1	1	1	1	1	1	1	1	1	1	1	1	1	1	1	1	1	1	1	1	1	1	1	1	1	1	1	0	1	1	1	1	1
GID7396051	KFA/2*KACHU//MISR 1	79	1	1	1	1	1	1	1	1	1	1		1	1	1	1	1	1	1	1	1	1	1	1	1	1	1	1	1	1	1	1	1	1	1	0	0	0	1	1	1	1	1	1	1	1	1
GID7398595	ATTILA*2/PBW65//KACHU/3/UP2338*2/KKTS*2//YANAC	78	1	1	1	1	1	1	1	1	1	1	1		1	1	1	1	1	1	1	1	1	1	1	1	1	1	1	1	1	1	1		1	1	1	1	1	0	1	1	1	1	1	1	1	1
GID8052967	PBW343*2/KUKUNA//PARUS/3/PBW343*2/KUKUNA/4/KACHU/DANPHE	78		1	1	1	1	1	1	1	1		0.5		1	1	1	1	1	1	1		1	1	1	1	1	1	1	1	1	1	1	1	1	1	1	1	1	1	1	1	0	1	1	1	1	1	1
GID8502028	PFAU/MILAN/3/BABAX/LR42//BABAX/11/CROC_1/AE.SQUARROSA (213)//PGO/10/ATTILA*2/9/KT/BAGE//FN/U/3/BZA/4/TRM/5/ALDAN/6/SERI/7/VEE#10/8/OPATA/12/2*KUTZ	78	1	1	1	1	1	1	1	1		1	0	1	1	1	1	1	1	1	1	1	1	1	1	1	1	1	1	1	1	1	1	1	1	1	1	1	1	1	1	1	0	1	1	1	1	1	1
GID8502177	VENDA/3/ATTILA*2/PBW65*2//MURGA/4/KACHU #1/KIRITATI//KACHU	78	1	1	1	1	1	1	1	1	1	1	1	1	1	1	1	1	1	1	1	1	1	1	1	1	1	1	1	1	1	1	1	1	1	1	1	1	1	1	1	1	0	1	1	1	1	1	1
GID8235024	KACHU/DANPHE/3/SWSR22T.B./KACHU//2*KACHU	77	1	1	1	1	1	1	1	1	1	1	0	1	1	1	1	1	1	1	1	1	1	1	1	1	1	1	1	1	1	1	1	1	1	1	1	1	1	1	1	1	1	1	1	1	1	1	1
GID8239552	KACHU/DANPHE/3/KACHU//KIRITATI/2*TRCH	77	1	1	1	1	1	1	1	1	1	1	0	1	1	1	1	1	1	1	1	1	1	1	1	1	1	1	1	1	1	1	1	1	1	1	1	1	1	1	1	1	0	1	1	1	1	1	1
GID8485314	CIRO16*2/PVN/7/W15.92/4/PASTOR//HXL7573/2*BAU/3/WBLL1/6/VEE/MJI//2*TUI/3/2*PASTOR/4/BERKUT/5/PFAU/MILAN	77	1	1	1	1	1	1	1	1			0	1	1	1	1	1	1	1	1	1		1	1	1	1	1	1	1	1	1	1	1	1	1	1	1	1	1	1	1	1	1	1	1	1	1	1
GID8498158	KACHU/DANPHE/3/KACHU//KIRITATI/2*TRCH	77	1	1	1	1	1	1	1	1	1	1	0	1	1	1	1	1	1	1	1	1	1	1	1	1	1	1	1	1	1	1	1	1	1	1	1	1	1	1	1	1	0	1	1	1	1	1	1
GID8499992	NUWEST/4/D887.74/PEW/3/LNCR//CARSTEN/GGT/5/MRS/CItr 14482//OWW68007/3/RONDEZVOUS/6/BECARD*2/DANPHE #1/7/BOKOTA	77	1	1	1	1	1	1	1	1	1	1	0	1	1	1	1	1	1	1	1	1	1	1	1	1	1	1	1	1	1	1	1	1	1	1	1	1	1	1	1	1	0	1	1	1	1	1	1
GID8234980	KACHU/DANPHE//KFA/2*KACHU	76	1	1	1	1	1	1	1	1	1		0	1	1	1	1	1	1	1	1	1	1	1	1	1	1	1	1	1	1	1	1	1	1	1	1	1	1	1	1	1	0	1	1	1	1	1	1
GID8235035	KACHU//KIRITATI/2*TRCH/3/KACHU #1/KIRITATI//KACHU	76	1	1	1	1	1	1	1	1	1	1	0	1	1	1	1	1	1	1	1	1	1	1	1	1	1	1	1	1	1	1	1	1	1	1	1	1	1	1	1	1	0	1	1	1	1	1
GID8239527	KACHU/DANPHE/3/KACHU//KIRITATI/2*TRCH	76	1	1	1	1	1	1	1	1	1	1	0		1	1	1	1	1	1	1	1	1	1	1	1	1	1	1	1	1	1	1	1	1	1	1	1	1	1	1	1	0	1	1	1	1	1	1
GID8239548	KACHU/DANPHE/3/KACHU//KIRITATI/2*TRCH	76	1	1	1	1	1	1	1	1	1	1	0	1	1	1	1	1	1	1	1	1	1	1	1	1	1	1	1	1	1	1	1		1	1	1	1	1	1	1	1	0	1	1	1	1	1	1
GID8241137	KINGBIRD #1//INQALAB 91*2/TUKURU*2/3/WBLL1*2/BRAMBLING*2//BAVIS	76	1	1	1	1	1	1	1	1	1		0	1	1	1	1	1	1	1	1	1	1	1	1	1	1	1	1	1	1	1	1		1	0.5	1	1	1	1	1	1	0	1	1	1	1	1	1
GID8244997	KACHU/DANPHE*2//MUNAL #1	76	1	1	1		1	1	1	1	1	1	0	1	1	1	1	1	1	1	1	1	1	1	1	1	1	1	1	1	1	1	1	1	1	1	1	1	1	1	1	1	0	1	1	1	1	1	1
GID8245062	KACHU/DANPHE*2//KENYA SUNBIRD/KACHU	76	1	1	1	1	1	1	1	1	1	1	0	1	1	1	1	1	1	1	1	1	1	1	1	1	1	1	1	1	1	1	1	1	1	1	1	1	1	1	1	1	0	1	1	1	1	1	1
GID8498154	KACHU/DANPHE/3/KACHU//KIRITATI/2*TRCH	76	1	1	1	1	1	1	1	1	1	1	0	1	1	1	1	1	1	1	1	1	1	1	1	1	1	1	1	1	1	1	1	1	1	1	1	1	1	1	1	1	0	1	1	1	1	1	1
GID8498163	KACHU/DANPHE/3/KACHU//KIRITATI/2*TRCH	76	1	1	1	1	1	1	1	1	1	1	0	1	1	1	1	1	1	1	1	1		1	1	1	1	1	1	1	1	1	1	1	1	1	1	1	1	1	1	1	0	1	1	1	1	1	1
GID8498164	KACHU/DANPHE/3/KACHU//KIRITATI/2*TRCH	76	1	1	1	1	1	1	1	1	1		0	1	1	1	1	1	1	1	1	1	1	1	1	1	1	1	1	1	1	1	1	1	1	1	1	1	1	1	1	1	0	1	1	1	1	1	1
GID8501013	KACHU/DANPHE*2/4/FRET2/TUKURU//FRET2/3/MUNAL #1	76	1	1	1	1	1	1	1	1	1	1	0	1	1	1	1	1	1	1	1	1	1	1	1	1	1	1	1	1	1	1	1	1	1	1	1	1	1	1	1	1	0	1	1	1	1	1
GID7177105	TARACHI F 2000/SURUTU-CIAT//KACHU/3/PAVON F 76/4/CIRO NL F2016	75	1	1	1	1	1	1	1	1	1	1	0	1	1	1	1	1	1	1	1	1		1	1	1	1	1	1	1	1	1		1	1	1	1	1	1	1	1			0.5	1	1	1	1	1
GID7400243	UP2338*2/KKTS*2//YANAC*2/3/WAXBI	75		1	1	1	1	1	1	1		1	1	1	1	1	1	1	1	1	1	1	1	1	1	1	1	1	1	1	1	1	1	1	1	1	1	1	1	1	1		0	1	1	1	1
GID8051512	KACHU//KIRITATI/2*TRCH/3/KFA/2*KACHU	75	1	1	1	1	1	1	1	1	1	1	0	1	1	1	1	1	1	1	1	1	1	1	1	1	1	1	1	1	1	1	1	1	1	1	0	0	0	1	1	1	1	1	1	1	1	1	1
GID8051515	KACHU//KIRITATI/2*TRCH/3/KFA/2*KACHU	75		1	1		1	1	1	1	1	1	1	1	1	1	1	1	1	1	1	1	1	1	1	1	1	1	1	1	1	1	1	1	1	1	1	1	1	1	1	1	1	1	1	1	1	1	1
GID8239525	KACHU/DANPHE/3/KACHU//KIRITATI/2*TRCH	75	1	1	1	1	1	1	1	1	1	1	0	1	1	1	1	1	1	1	1	1	1	1	1	1	1	1	1	1	1	1	1	1	1	1	1	1	1	1	1	1	0	1	1	1	1	1
GID8239538	KACHU/DANPHE/3/KACHU//KIRITATI/2*TRCH	75	1	1	1	1	1	1	1	1	1	1	0	1		1	1	1	1		1	1	1	1	1	1	1	1	1	1	1	1	1	1	1	1	1	1	1	1	1	1	0	1	1	1	1	1	1
GID8239550	KACHU/DANPHE/3/KACHU//KIRITATI/2*TRCH	75	1	1	1	1	1	1	1	1			0	1	1	1	1	1	1	1	1	1	1	1	1	1	1	1	1	1	1	1	1	1	1	1	1	1	1	1	1	1	0	1	1	1	1	1	1
GID8239634	SUP152/KENYA SUNBIRD/3/KACHU//KIRITATI/2*TRCH	75	1	1	1	1	1	1	1	1	1		0	1	1	1	1	1	1	1	1	1	1	1	1	1	1	1	1	1	1	1	1	1	1	1	1	1	1	1	1	1	0	1	1	1	1	1	1
GID8245063	KACHU/DANPHE*2//KENYA SUNBIRD/KACHU	75	1	1	1	1	1	1	1	1	1	1	0	1	1	1	1	1	1	1	1	1	1	1	1	1	1	1	1	1	1	1	1	1	1	1	1	1	1	1	1	1	0	1	1	1	1	1	1
GID8501231	KENYA SUNBIRD/KACHU//KIDEA/3/KENYA SUNBIRD/KACHU	75	1	1	1	1	1	1	1	1	1	1	0	1	1	1	1	1	1	1	1	1	1	1	1	1	1	1	1	1	1	1	1		1	1	0	0	0	1	1	1	0	1	1	1		1
GID8502093	ROLF07/KENYA SUNBIRD//2*KACHU/DANPHE	75	1	1	1		1	1	1	1	1	1	0	1	1	1	1	1	1	1	1	1	1	1	1	1	1	1	1	1	1	1	1	1	1	1	1	1	1	1	1	1	0	1	1	1	1	1	1
GID7171077	KIRITATI/4/2*BAV92//IRENA/KAUZ/3/HUITES/5/KINGBIRD #1//INQALAB 91*2/TUKURU	74	1	1	1	1	1	1	1	1	1	1		1	1	1	1	1	1	1	1	1	1	1	1	1	1	1	1	1	1		1	1	1	1	1	0	0		1		0	1	1	1	1		1
GID7398685	PRL/2*PASTOR//PARUS/5/NAC/TH.AC//3*PVN/3/MIRLO/BUC/4/2*PASTOR/6/UP2338*2/KKTS*2//YANAC	74	1	1	1	1	1	1	1	1	1	1		1	1	1	1	1	1	1	1	1	1	1	1	1	1	1	1	1	1	1	1	1	1	1	1	1	1		1	1	1	1	1	1	1	1
GID7400242	UP2338*2/KKTS*2//YANAC*2/3/WAXBI	74	1	1	1	1	1	1	1	1			1		1	1	1	1	1	1	1	1		1	1	1	1	1	1	1	1	1	1	1	1	1	1		1		0	0	1	1	1	1	1		1
GID7630061	KACHU #1/4/CROC_1/AE.SQUARROSA (205)//BORL95/3/2*MILAN/5/KACHU*2/6/KFA/2*KACHU	74	1	1	1	1	1	1	1	1	1	1		1		1	1	1	1	1	1	1	1	1	1	1		1	1	1	1	1	1	1	1	1	1	1	1	1	1	1	1	1	1	1	1	1	1
GID7631723	KACHU #1/4/CROC_1/AE.SQUARROSA (205)//BORL95/3/2*MILAN/5/KACHU/6/KFA/2*KACHU	74	1	1	1	1	1	1	1	1	1	1	0	1	1	1	1	1	1	1	1	1	1	1	1	1	1	1	1	1	1	1	1	1	1	1	1	1	1	1	1	1	1	1	1	1	1	1	1
GID8049461	KACHU*2/SUP152	74	1	1	1	1	1	1	1	1	1		0	1		1	1	1	1	1	1	1	1	1	1	1	1	1	1	1	1	1	1	1	1	1	1	1	1	1	1	1	0	1	1	1	1	1	1
GID8054185	KACHU #1/3/T.DICOCCON PI94624/AE.SQUARROSA (409)//BCN/4/2*KACHU*2/5/KACHU/DANPHE	74		1	1	1	1	1	1	1	1		0	1	1	1	1	1	1	1	1	1	1	1	1	1	1	1	1	1	1	1	1	1	1	1	1	1	1	1	1	1	0	1	1	1	1	1	1
GID8235025	KACHU/DANPHE/3/SWSR22T.B./KACHU//2*KACHU	74	1	1	1	1	1	1	1	1	1	1	0	1	1	1	1	1	1	1	1	1	1	1	1	1	1	1	1	1	1	1	1	1	1	1	1	1	1	1	1	1	0	1	1	1	1	1
GID8235036	KACHU//KIRITATI/2*TRCH/3/KACHU #1/KIRITATI//KACHU	74	1	1	1	1	1	1	1	1	1	1	0	1	1	1	1	1	1	1	1	1	1	1	1	1	1	1	1	1	1	1	1	1	1	1	1	1	1	1	1	1	0	1	1	1	1	1	1
GID8236992	KACHU*2/3/ND643//2*PARULA/2*PASTOR/4/2*KACHU/DANPHE	74	1	1	1	1	1	1	1	1	1		0	1		1	1	1	1	1	1	1	1	1	1	1	1	1	1	1	1	1	1	1	1	1	1	1	0.5	1	1	1	0	1	1	1	1	1	1
GID8239531	KACHU/DANPHE/3/KACHU//KIRITATI/2*TRCH	74	1	1	1	1	1	1	1	1	1	1	0	1		1	1	1	1	1	1	1	1	1	1	1	1	1	1	1	1	1	1	1	1	1	1	1	1	1	0.5	1	0	1	1	1	1	1	1
GID8245029	KACHU/DANPHE*2//KFA/2*KACHU	74	1	1	1	1	1	1	1	1	1	1	0	1	1	1	0.5	1	1	1	1	1	1	1	1	1		1	1	1	1	1	1	1	1	1	1	1	1	1	1	1	0	1	1	1	1	1	1
GID8245068	KACHU/DANPHE*2//KENYA SUNBIRD/KACHU	74	1	1	1	1	1	1	1	1	1	1	0	1	1	1	1	1	1	1	1	1	1	1	1	1	1	1	1	1	1	1	1	1	1	1	1	1	1	1	1	1	0	1	1	1	1	1	1
GID8486000	KAUZ//ALTAR 84/AOS/3/MILAN/KAUZ/4/SAUAL/5/PBW343*2/KUKUNA//PARUS/3/PBW343*2/KUKUNA/6/KACHU/SAUAL/7/KACHU*2/3/ND643//2*PRL/2*PASTOR	74	1	1	1	1	1	1	1	1	1		0	1		1	1	1	1	1	1	1	1	1	1	1	1	1	1	1	1	1	1	1	1	1	1	1	1	1	1	1	0	1	1	1	1	1
GID8498157	KACHU/DANPHE/3/KACHU//KIRITATI/2*TRCH	74	1	1	1	1	1	1		1	1		0	1	1	1	1	1	1	1	1	1	1	1	1	1	1	0.5	1	1	1	1	1	1	1	1	1	1	1	1	1	1	0	1	1	1	1	1	1
GID8500989	KACHU/DANPHE*2//KFA/2*KACHU	74	1	1	1	1	1	1	1	1	1	1	0	1		1	1	1	1	1	1	1	1	1	1	1	1	1	1	1	1	1	1	1	1	1	1	1	1	1	1	1	0	1	1	1	1	1
GID8501016	KACHU/DANPHE*2/4/FRET2/TUKURU//FRET2/3/MUNAL #1	74	1	1	1	1	1	1	1	1	1	1	0	1	1	1	1	1	1	1	1	1	1	1	1	1	1	1	1	1	1	1		1	1	1	1	1	1	1	1	1	0	1	1	1	1	1	1
GID6937864	KACHU*2//WHEAR/SOKOLL	73	1	1	1	1	1	1	1	1	1	1	0	1	1	1	1	1	1	1	1	1	1	1	1	1	1	1	1	1	1	1	1	1	1	1	1	1	1	1	1	1	0	1	1	1	1	1
GID7177922	NL971*2/6/HUW234+LR34/PRINIA//INQALAB 91*2/KUKUNA/5/FRET2*2/4/SNI/TRAP#1/3/KAUZ*2/TRAP//KAUZ	73	1	1	1	1	1	1	1	1	1		0	1	1	1	1	1	1	1	1	1	1	1	1	1	1	1	1	1	1	1	1	1	1	1	1	1	1	1	1	1	0	1	1	1	1	1	1
GID7313022	KACHU/SAUAL*2/3/KINGBIRD #1//INQALAB 91*2/TUKURU	73	1	1	1	1	1	1	1	1		1		1	1	1	1	1	1		1	1	1	1	1	1	1	1	1	1	1	1	1	1	1	1	1	1	1	1	1	1	0	0.5	1	1	1	0
GID7401671	KACHU #1/3/C80.1/3*BATAVIA//2*WBLL1/4/KACHU/8/TACUPETO F2001/6/CNDO/R143//ENTE/MEXI_2/3/AEGILOPS SQUARROSA (TAUS)/4/WEAVER/5/PASTOR/7/ROLF07/9/KFA/2*KACHU	73	1	1	1	1	1	1	1	1	1	1	0	1	1	1	1	1	1	1	1	1	1	1	1	1	1	1	1	1	1	1	1	1	1	1	0	0	0	1	1	1	1	1	1	1	1	1	1
GID7401995	KSW/SAUAL//SAUAL*2/3/KINGBIRD #1//INQALAB 91*2/TUKURU	73	1	1	1	1	1	1	1	1	1	1	0			1	1	1	1	1	1	1	1	1	1	1	1	1	1	1	1	1	1	1	1	1	1	1	1	0	1	1	0	1	1	1	1	1	1
GID7627494	SUP152/BECARD/3/WBLL1*2/TUKURU//CROSBILL #1/4/SUP152/BECARD	73	1	1	1	1	1	1	1	1	1	1	0	1	1	1	1	1	1	1	1	1	1	1	1	1	1	1	1	1	1	1	1	1	1	1	0	0	0	1	1	1	1	1	1	1	1	1	1
GID7630060	KACHU #1/4/CROC_1/AE.SQUARROSA (205)//BORL95/3/2*MILAN/5/KACHU*2/6/KFA/2*KACHU	73	1	1	1	1	1	1	1	1	1	1		1	1	1	1	1	1	1	1	1	1	1	1	1	1	1	1	1	1	1	1	1	1	1	1	1	1	1	1	1	0	1	1	1	1	1	1
GID7632516	MUTUS/3/HUW234+LR34/PRINIA//PFAU/WEAVER/4/KFA/2*KACHU/5/KFA/2*KACHU	73	1	1	1	1	1	1	1	1	1	1	1	1	1	1	1	1	1	1	1	1	1	1	1	1	1	1	1	1	1	1	1	1	1	1	0	0	0	1	1	1	1	1	1	1	1	1
GID8049457	KACHU*2/SUP152	73	1	1	1	1	1	1	1	1	1	1	0			1		1	1	1	1	1		1	1	1	1	1	1	1	1	1	1	1	1	1	1	1	1	1	1	1	0	1	1	1	1	1	1
GID8051487	KACHU/DANPHE/3/SWSR22T.B./KACHU//2*KACHU	73		1	1	1	1	1	1	1	1	1	0	1	1	1	1	1	1	1	1	1	1	1	1	1	1	1	1	1	1	1	1	1	1	1		1	1	1	1	1	0	1	1	1	1	1
GID8056203	KACHU #1/3/T.DICOCCON PI94624/AE.SQUARROSA (409)//BCN/4/2*KACHU/5/SWSR22T.B./KACHU//2*KACHU	73	1	1	1	1	1	1	1	1			0	1	1	1	1	1	1	1	1	1	1	1	1	1	1	1	1	1	1		1	1	1	1	1	1	1	1	1	1	0	1	1	1	1	1
GID8234995	KACHU/DANPHE//KFA/2*KACHU	73	1	1	1	1	1	1	1	1	1	1	0	1	1	1	1	1	1	1	1	1		1	1	1	1	1	1	1	1	1	1	1	1	1	1	1	1	1	1	1	0	1	1	1	1	1	1
GID8235103	KENYA SUNBIRD/KACHU//KIDEA	73	1	1	1	1	1	1	1	1	1		0		1	1	1	1	1	1	1	1	1	1	1	1	1	1	1	1	1	1	1	1	1	1	1	1	1	1	1	1	0	1	1	1	1	1
GID8236633	KACHU//KIRITATI/2*TRCH*2/4/PRL/2*PASTOR/3/PFAU/WEAVER*2//CHAPIO	73	1	1	1	1	1	1	1	1	1	1	0	1	1	1	1	1	1	1	1	1	1	1	1	1	1	1	1	1	1	1	1	1	1	1	1	1	1	1	1	1	0	1	1	1	1	1
GID8239535	KACHU/DANPHE/3/KACHU//KIRITATI/2*TRCH	73	1	1	1	1	1	1	1	1	1	1	0	1		1	1	1	1	1	1	1	1	1		1	1	1	1	1	1	1	1	1	1	1	1	1	1	1	1	1	0	1	1	1	1	1
GID8239536	KACHU/DANPHE/3/KACHU//KIRITATI/2*TRCH	73	1	1	1		1	1	1	1	1		0	1	1	1	1	1	1	1	1	1	1	1	1	1	1	1	1	1	1	1	1	1	1	1	1	1	1	1	1	1	0	1	1	1	1	1	1
GID8239540	KACHU/DANPHE/3/KACHU//KIRITATI/2*TRCH	73		1	1	1	1	1	1	1	1	1	0	1	1	1	1	1	1	1	1	1	1	1	1	1		1	1	1	1	1	1	1	1	1	1	1	1	1	1	1	0	1	1	1	1	1	1
GID8239547	KACHU/DANPHE/3/KACHU//KIRITATI/2*TRCH	73	1	1	1	1	1	1	1	1	1	1	0	1	1	1	1	1	1	1	1	1	1	1	1	1	1	1	1	1	1	1	1	1	1	1	1	1	1	1	1	1	0	1	1	1	1	1	0.5
GID8239576	KACHU//KIRITATI/2*TRCH/3/SUP152*2/TECUE #1	73	1	1	1	1	1	1	1	1	1	1	1	1	1	1	1	1	1	1	0.5	1	1	1	1	1	1	1	1	1	1	1	1	1	1	1	1	1	1	1	1	1	0	1	1	1	1	1
GID8249021	BABAX/LR42//BABAX*2/3/SHAMA/5/PRL/2*PASTOR/4/CHOIX/STAR/3/HE1/3*CNO79//2*SERI*2/6/SWSR22T.B./2*BLOUK #1//WBLL1*2/KURUKU	73	1	1	1		1	1	1	1	1	1	0	1	1	1	1	1	1	1	1	1	1	1	1	1	1	1	1	1	1	1	1	1	1	1	1	1	1	1	1	1	0.5	1	1	1	1	1	1
GID8486235	FRET2/KUKUNA//FRET2/3/WHEAR/4/SAUAL/YANAC//SAUAL/5/SAUAL/YANAC//SAUAL/6/KACHU*2/3/ND643//2*PRL/2*PASTOR	73	1	1	1	1	1	1	1	1	1	1	0	1	1	1	1	1	1	1	1	1	1	1	1	1	1	1	1	1	1	1	1	1	1	1	1	1	0	1	1	1	1	1	1	1	1	1
GID8501005	KACHU/DANPHE*2//KFA/2*KACHU	73	1	1	1	1	1	1	1	1	1	1		1	1	1		1	1	1	1	1	1	1	1	1	1	1	1	1	1		1	1	1	1	1	1	1	1	1	1	0	1	1	1	1		1
GID8501006	KACHU/DANPHE*2//KFA/2*KACHU	73	1	1	1	1	1	1	1	1	1	1	0	1		1	1	1	1	1	1	1		1	1	1	1	1	1	1	1	1	1	1	1	1	1	1	1	1	1	1	1	1	1	1	1	1
GID6932458	KACHU*2/BECARD	72	1	1	1	1	1	1	1	1		1	0	1		1	1	1	1	1	1	1		1	1	1	1	1	1	1	1	1	1	1	1	1	1	1	1	1	1	1	0	1	1	1	1	1	1
GID6937856	KACHU*2/MUNAL #1	72	1	1	1	1	1	1	1	1	1	1	0	1	1	1	1	1	1	1	1	1	1	1	1	1	1	1	1	1	1	1	1	1	1	1	1	1	1	1	1		0	1	1	1	1	1
GID7175837	SIALIA/4/PBW343*2/KUKUNA//SRTU/3/PBW343*2/KHVAKI/5/SAUAL/3/C80.1/3*BATAVIA//2*WBLL1/4/SAUAL #1	72	1	1	1		1	1	1	1	1	1	0	1	1	1	1	1	1	1	1	1	0.5	1	1	1	1	1	1	1	1	1	1	1	1	1	1	1	1	1	1		0	1	1	1	1	1
GID7177427	KACHU*2/3/PBW343*2/KUKUNA//PBW343*2/KUKUNA	72	1	1	1	1	1	1	1	1	1	1	1		1	1	1	1	1	1	1	1		1	1	1	1	1	1	1	1	1	1		1	1	1	1	1	1	1	1	0	1	1	1	1	1	1
GID7398352	HUIRIVIS #1*2/MURGA/5/BAV92//IRENA/KAUZ/3/HUITES*2/4/CROC_1/AE.SQUARROSA (224)//KULIN/3/WESTONIA/6/BAV92//IRENA/KAUZ/3/HUITES/4/2*ROLF07	72	1	1	1	1	1	1	1	1	1		0	1	1	1	1	1	1	1	1	1	1	1	1	1	1	1	1	1	1	1	1	1	1	1	1	1	1	1	1	1	1	1	1	1	1	1	1
GID7398915	BECARD/KACHU/3/KINGBIRD #1//INQALAB 91*2/TUKURU	72	1	1	1	1	1	1	1	1	1	1		1	1	1	1	1	1	1	1	1	1	1	1	1	1	1	1	1	1	1		1	1	1	1	1	1	1	1	1	0	0.5	1	0.5	1	1
GID7729640	KSW/SAUAL//SAUAL*2/6/ALTAR 84/AE.SQUARROSA (221)//3*BORL95/3/URES/JUN//KAUZ/4/WBLL1/5/MUTUS	72	1	1	1	1	1	1	1	1	1	1	0	1	1	1	1	1	1	1	1	1	1	1	1	1	1	1	1	1	1	1	1	1	1	1	0	0	0		1	1	0	1	1	1	1	1
GID8048802	KUTZ//KFA/2*KACHU	72	1	1	1	1	1	1	1	1	1	1			1	1	1	1	1	1	1	1	1	1	1	1	1	1	1	1	1	1	1	1	1	1	0	1	0.5	1	1	1	1	1	1	1	1	1	1
GID8235005	KACHU/DANPHE//KFA/2*KACHU	72	1	1	1	1	1	1	1	1	1	1		1	1	1	1	1	1	1	1	1	1	0.5	1	1	1	1	1	1	1	1	1	1	1	1	1	1	1	1	1	1	0	1	1	1	1	1
GID8236022	TRCH/SRTU//KACHU/3/KACHU//KIRITATI/2*TRCH	72	1	1	1		1	1	1	1		1		1		1	1	1	1	1	1	1	1	1	1	1	1	1	1	1	1	1	1	1	1	1	1	1	1	1	1		0	1	1		1	1
GID8236050	KACHU*2/3/SWSR22T.B./2*BLOUK #1//WBLL1*2/KURUKU	72		1	1	1	1	1	1		1	1	0	1	1	1	1	1	1	1	1	1	1	1	1	1	1	1	1	1	1		1		1	1		1	1	1	1	1	0		1	1	1	1	1
GID8236632	KACHU//KIRITATI/2*TRCH*2/4/PRL/2*PASTOR/3/PFAU/WEAVER*2//CHAPIO	72	1	1	1	1	1	1	1	1	1	1	0	1	1	1	1	1	1	1	1	1	1	1	1	1	1	1	1	1	1	1		1	1	1	1	1	1	1	1	1	0	1	1	1	1	1
GID8239530	KACHU/DANPHE/3/KACHU//KIRITATI/2*TRCH	72		1	1	1	1	1	1	1	1		0	1		1	1	1	1	1	1	1	1	1	1	1	1	1	1	1	1	1	1		1	1	1	1	1	1	1		0	1	1	1	1	1	1
GID8239546	KACHU/DANPHE/3/KACHU//KIRITATI/2*TRCH	72		1	1	1	1		1	1	1	1		1	1	1	1	1	1	1	1	1		1	1	1	1	1	1	1	1		1	1	1	1	1	1	1	1	1	1	0	1	1	1	1	1	1
GID8239581	KACHU//KIRITATI/2*TRCH/4/KACHU/3/WHEAR//2*PRL/2*PASTOR	72		1	1	1	1	1	1	1	1	1	1	1	1	1	1	1	1	1	1	1	1	1	1	1	1	1	1	1	1	1	1	1	1	1	1	1	1	1	1	1	0		1	1	1	1	1
GID8239779	BAJ #1/3/2*HUW234+LR34/PRINIA//PFAU/WEAVER/4/KACHU//KIRITATI/2*TRCH	72	1	1	1	1	1	1	1	1	1		1	1	1	1	1	1	1	1	1	1	1	1	1	1	1	1	1	1	1	1	1	1	1	1	1	1	1	1	1	1	0	1	1	1	1	1	1
GID8485344	ESTOC//KENYA SUNBIRD/KACHU	72	1	1	1	1	1	1	1	1	1		0	1	1	1	1	1	1	1	1	1	1	1	1	1	1	1	1	1	1	1		1	1	1	1	1	1	1	1	1	0	1	1	1	1	1	1
GID8497827	KINGBIRD #1//INQALAB 91*2/TUKURU/3/SWSR22T.B./KACHU//2*KACHU	72		1	1	1		1	1	1		1	0	1	1	1		1	1	1	1	1	1	1	1		1	1	1	1	1		1	1	1	1	1	1			1		1	1	1	1	1	1	1
GID8498144	KACHU/DANPHE/3/KACHU//KIRITATI/2*TRCH	72	1	1	1	1	1	1	1	1			0	1	1	1	1	1	1	1	1	1	1	1	1	1	1	1	1	1	1	1	1	1	1	1	1	1	0.5	1	1	1	0	1	1	1	1	1
GID8498156	KACHU/DANPHE/3/KACHU//KIRITATI/2*TRCH	72		1	1		1	1	1	1	1	1	0		1	1	1	1	1	1	1		1	1	1	1	1	1	1	1		1	1	1	1	1	1	1	1	1	1	1	0	1	1	1	1	1	1
GID8500097	KACHU/SAUAL//KFA/2*KACHU	72	1	1	1	1	1	1	1	1	1		0	1	1	1	1	1	1	1	1	1	1	1	1	1	1	1	1	1	1	1	1	1	1	1	1	1	1	1	1	1	1	1	1	1	1	1	1
GID8501022	KACHU/DANPHE*2/4/FRET2/TUKURU//FRET2/3/MUNAL #1	72	1	1		1	1	1	1	1	1	1	0		1	1		1	1	1	1	1	1	1	1	1	1	1	1	1	1	1	1	1	1	1	1	1	1	1	1	1	0	1	1	1	1	1	1
GID8501029	KACHU/DANPHE*2/4/KACHU #1//WBLL1*2/KUKUNA/3/BRBT1*2/KIRITATI	72	0	1	1		1	1	1	1		1			1	1	1	1	1	1	1	1	1	1	1	1	1	1	1	1	1	1	1	1	1	1	1	1	1	1	1		0	1	1	1	1	1
GID8501238	KENYA SUNBIRD/KACHU/3/SUP152//KIRITATI/2*TRCH/4/KENYA SUNBIRD/2*KACHU	72	1	1	1	1	1	1	1	1	1	1	0	1	1	1	1	1	1	1	1	1	1	1	1	1	1	1	1	1	1	1	1	1	1	1	1	1	1	1	1	1	0	1	1	1	1	1	1
GID8501240	KENYA SUNBIRD/KACHU/3/SUP152//KIRITATI/2*TRCH/4/KENYA SUNBIRD/2*KACHU	72	1	1	1	1	1	1	1	1	1	1	0	1	1	1	1	1	1	1	1	1	1	1	1	1	1	1	1	1	1	1	1	1	1	1	1	1	1	1	1	1	0	1	1	1	1	1	1
GID8502193	VENDA//2*KACHU/DANPHE	72	1	1	1	1	1	1	1	1	1	1	0	1	1	1	1	1	1	1	1	1	1	1	1	1	1	1	1	1	1	1	1	1	1	1	0	0	0	1	1	1	0	1	1	1	1	1	1
GID6933231	SUP152/7/TUKURU//BAV92/RAYON/6/NG8201/KAUZ/4/SHA7//PRL/VEE#6/3/FASAN/5/MILAN/KAUZ	71	1	1	1	1	1	1	1	1	1	1	0		1	1	1	1	1	1	1	1	1	1	1	1	1	1	1	1	1	1	1	1	1	1	1	1	1	1	1	1	0	1	1	1	1	1	1
GID6935866	KACHU/3/PBW343*2/KUKUNA//PBW343*2/KUKUNA	71	1	1	1		1	1	1	1		1		1	1	1		1	1	1	1	1	1	1	1	1	1	1	1	1	1	1	1		1	1	1	1	1		1	1	0	1	1	1	1		1
GID7396072	KFA/2*KACHU/3/ATTILA*2/PBW65//MURGA	71	1	1	1	1	1	1	1	1	1	1	0	1	1	1	1	1	1	1	1	1	1	1	1	1	1	1	1	1	1	1	1	1	1	1	0	0	0	1	1	1	1	1	1	1	1	1	1
GID7396375	BECARD/KACHU/3/KACHU #1/KIRITATI//KACHU	71	1	1	1	1	1	1	1	1	1	1		1		1	1	1	1		1	1	1	1	1	1	1	1	1	1	1	1	1	1	1	1	1	1	1	1	1	1	0	1	1	1	1	1
GID8043621	KACHU*2/3/ND643//2*PRL/2*PASTOR/4/KACHU//KIRITATI/2*TRCH	71	1	1	1	1	1	1	1	1	1		1	1	1	1	1	1	1	1	1	1	1	1	1	1	1	1	1	1	1	1	1	1	1	1	1	1	1	0	0	0	0	1	1	1	1	1	1
GID8050465	KACHU//WBLL1*2/BRAMBLING/3/2*KFA/2*KACHU	71	1	1	1	1	1	1	1	1	1	1	0	1	1	1	1	1	1	1	1	1	1	1	1	1	1	1	1	1	1	1	1	1	1	1	0	0	0	1	1	1	1	1	1	1	1		1
GID8054217	KACHU #1/3/T.DICOCCON PI94624/AE.SQUARROSA (409)//BCN/4/2*KACHU*2/5/KACHU/DANPHE	71	1	1	1	1	1	1	1	1	1	1		1	1	1		1	1	1	1	1	1	1	1	1	1	1	1	1	1	1	1	1	1	1	1	1	1	1	1	1	0	1	1	1	1	1
GID8234990	KACHU/DANPHE//KFA/2*KACHU	71	1	1	1		1	1	1	1	1		0	1	1	1		1	1	1	1	1	1	1	1	1	1	1	1	1	1	1	1	1	1	1	1	1	1	1	1	1	0	1	1	1	1	1
GID8235026	KACHU/DANPHE/3/SWSR22T.B./KACHU//2*KACHU	71	1	1	1		1	1	1	1			0	1	1	1		1	1	1	1	1	1	1	1	1	1	1	1	1	1	1	1		1	1	1	1	1	1	1	1	1	1	1	1	1	1
GID8236791	SWSR22T.B./KACHU//2*KACHU*2/3/SWSR22T.B./2*BLOUK #1//WBLL1*2/KURUKU	71	1	1	1	1	1	1	1	1		1	0	1	1	1	1	1	1	1	1	1	1	1	1	1	1	1	1	1	1	1	1	1	1	1	1	1	1	1	1	1	0	1	1	1	1	1
GID8239526	KACHU/DANPHE/3/KACHU//KIRITATI/2*TRCH	71		1	1	1	1	1		1	1		0	1	1	1	1	1	1	1	1	1	1	1	1	1	1	1	1	1	1	1	1	1	1	1	1	1	1	1	1	1	0	1	1	1	1	1
GID8239541	KACHU/DANPHE/3/KACHU//KIRITATI/2*TRCH	71		1	1		1	1	1	1	1		0	1	1	1	1	1	1	1	1	1	1	1	1	1	1	1	1	1	1	1	1	1	1	1	1	1	1	1	1	1	0	1	1	1	1	1	1
GID8239570	KACHU//KIRITATI/2*TRCH/3/MUTUS/AKURI #1//MUTUS	71	1	1	1	1	1	1	1	1	1	1	0	1	1	1	1	1	1	1	1	1	1	1	1	1	1	1	1	1	1	1	1	1	1	1	1	1	1	1	1	1	0	1	1	1	1	1	1
GID8239583	KACHU//KIRITATI/2*TRCH/4/KACHU/3/WHEAR//2*PRL/2*PASTOR	71	1	1	1	1	1	1	1	1	1		1	1	1	1	1	1	1	1	1	1	1	1	1	1	1	1	1	1	1	1	1	1	1	1	1	1	1	1	1	1	0	1	1	1	1	1	1
GID8485481	KACHU*2/3/ND643//2*PRL/2*PASTOR/4/KACHU/3/WHEAR//2*PRL/2*PASTOR	71		1	1	1	1	1	1	1		1	0	1		1	1	1	1	1	1	1	1	1	1	1	1	1	1	1	1	1	1	1	1	1	1	1	1	1	1	1	0	1	1	1	1	1
GID8486005	KAUZ//ALTAR 84/AOS/3/MILAN/KAUZ/4/SAUAL/5/PBW343*2/KUKUNA//PARUS/3/PBW343*2/KUKUNA/6/KACHU/SAUAL/7/KACHU*2/3/ND643//2*PRL/2*PASTOR	71	1	1	1	1	1	1	1	1	1	1	0	1	1	1	1	1	1	1	0.5	1	1	1	1	1	1	1	1	1	1	1	1	1	1	1	1	0	0	1	1	1	0	1	1	1	1	1
GID8498155	KACHU/DANPHE/3/KACHU//KIRITATI/2*TRCH	71	1	1	1	1		1	1	1	1		0	1	1	1	1	1	1	1	1	1	1	1	1	1	1	1	1	1	1	1	1	1	1	1	1	1	1	1	1		0	1	1	1	1	1
GID8501091	KACHU/DANPHE*2/3/SWSR22T.B./KACHU//2*KACHU	71	1	1	1	1	1	1	1	1	1	1	0	1	1	1		1	1	1	1	1	1	1	1	1	1	1	1	1	1		1		1	1	1	1	1	1	1	1	0	1	1	1	1	1
GID8502188	VENDA//2*KACHU/DANPHE	71	1	1	1	1	1	1	1	1	1	1	0	1	1	1	1	1	1	1	1	1	1	1	1	1	1	1	1	1	1	1	1	1	1	1	0	0	0	1	1	1	0	1	1	1	1	1	1
GID8502195	VENDA//2*KACHU/DANPHE	71	1	1	1	1	1	1	1	1	1		0		1	1	1	1	1	1	1	1	1	1	1	1	1	1	1	1	1	1	1	1	1	1	1	1	1	1	1	1	0	1	1	1	1	1	1
GID8502196	VENDA//2*KACHU/DANPHE	71	1	1	1	1	1	1	1	1	1	1	0		1	1	1	1	1	1	1	1	1	1	1	1		1	1	1	1	1	1	1	1	1	1	1	1	1	1	1	0	1	1	1	1	1	1
GID8505505	KACHU #1/3/T.DICOCCON PI94624/AE.SQUARROSA (409)//BCN/4/2*KACHU/5/KACHU/KIRITATI/6/BECARD/AKURI*2/4/MUU #1//PBW343*2/KUKUNA/3/MUU	71	1	1	1		1	1	1	1	1	1	0.5	1	1	1	1	1	1	1	1	1	1	1	1	1	1	1	1	1	1	1	1	1	1	1	1	1	1	1	1	1	0	0.5	1	0.5	1	0.5
GID6933182	KACHU/3/WHEAR//2*PRL/2*PASTOR	70	1	1	1	1	1	1	1	1	1	1	0	1	1	1	1	1	1	1	1	1	1	1	1	1	1	1	1	1	1	1	1	1	1	1	1	1	1	1	1	1	0.5	1	1	1	1	1	1
GID6934533	PRL/2*PASTOR/4/CHOIX/STAR/3/HE1/3*CNO79//2*SERI/5/BAJ #1/6/KACHU	70			1	1	1	1	1	1		1			1	1		1	1	1	1	1	1	1	1	1	1	1	1	1	1	1	1	1	1	1	1	1	1	1	1	1		1	1	1	1	1
GID7047568	KACHU/SAUAL*2/8/ATTILA*2/PBW65/6/PVN//CAR422/ANA/5/BOW/CROW//BUC/PVN/3/YR/4/TRAP#1/7/ATTILA/2*PASTOR	70	1	1	1	1	1	1	1	1	1	1	0	1	1	1	1	1	1	1	1	1	1	1	1	1	1	1	1	1	1	1	1	1	1	1	1	1	1		1	1	0	1	1	1	1	1	1
GID7077425	KACHU*2/3/ND643//2*PRL/2*PASTOR	70		1	1	1	1	1	1	1	1	1	0	1	1	1	1	1	1	1	1	1	1	1	1	1	1	1	1	1	1	0.5	1	1	1	1	1	1	1	1	1		0	1	1	1	1	1
GID7176644	KACHU/SAUAL/3/TRCH/SRTU//KACHU	70	1	1	1	1	1	1	1	1	1	1	0	1	1	1	1	1	1	1	1	1	1	1	1	1	1	1	1	1	1	1	1	1	1	1	1	0	0	0	1	1	0.5	1	1	1	1	1	1
GID7625818	KACHU/BECARD//WBLL1*2/BRAMBLING/3/FRNCLN*2/TECUE #1	70		1		1	1	1	1	1	1	1		1	1	1	1	1	1	1	1	1	1	1	1	1	1	1	1	1	1	1	1	1	1	1	1	1	1		0	0	0	1	1	1	1	1	1
GID7626498	SAUAL/YANAC//SAUAL/6/2*KACHU #1/4/CROC_1/AE.SQUARROSA (205)//BORL95/3/2*MILAN/5/KACHU	70	1	1	1		1	1	1	1	1			1	1	1	1	1	1	1	0.5	1	1	1	1	1	1	1	1	1	1	1	1	1	1	1	1	1	1	1	1	1	0	1	1	1	1	1	1
GID7626687	MUNAL #1/FRANCOLIN #1*2/6/KACHU #1/4/CROC_1/AE.SQUARROSA (205)//BORL95/3/2*MILAN/5/KACHU	70	1	1	1		1	1	1	1		1		1	1	1	1	1	1	1	1	1		1	1	1	1	1	1	1	1	1	1	1	1	1	1	1	1	1	1	1	0	1	1	1	1	1	1
GID7629777	KFA/2*KACHU*2/3/ATTILA*2/PBW65//MURGA	70		1	1	1		1	1	1	1		0	1	1	1	1	1	1	1	1	1	1	1	1	1	1	1	1	1	1	1	1	1	1	1	0	0	0	1	1	1		1	1	1	1	1	1
GID7630063	KACHU #1/4/CROC_1/AE.SQUARROSA (205)//BORL95/3/2*MILAN/5/KACHU*2/6/KFA/2*KACHU	70	1	1	1	1	1	1	1	1	1	1		1	1	1	1	1	1	1	1	1	1	1	1	1	1	1	1	1	1	1	1	1	1	1	1	1	1	1	1	1	0	1	1	1	1	1
GID7631846	KACHU//WBLL1*2/BRAMBLING/3/KACHU/KIRITATI	70	1	1	1	1	1	1	1	1	1	1	0	1	1	1	1	1	1	1	1	1	1	1	1	1	1	1	1	1	1	1	1	1	1	1	1	1	1	1	1	1	0	1	1	1	1	1	1
GID8049001	CHIPAK//KFA/2*KACHU	70		1	1	1	1	1	1	1	1	1	0	1	1	1	1	1	1	1	1	1	1	1	1	1	1	1	1	1	1	1	1	1	1	1	0	0	0	1	1	1	0	1	1	1	1	1
GID8049466	KACHU*2/MISR 1	70	1	1	1	1	1	1	1	1	1	1	0	1	1	1	1	1	1	1	1	1	1	1	1	1	1	1	1	1	1	1	1	1	1	1	1	1	1	1	1	1	0	1	1	1	1	1	1
GID8054208	KACHU #1/3/T.DICOCCON PI94624/AE.SQUARROSA (409)//BCN/4/2*KACHU*2/5/KACHU/DANPHE	70		1	1		1	1	1	1			0	1	1	1	1	1	1	1	1	1	1	1	1	1	1	1	1	1	1	1	1	1	1	1	1		1		1	1	0	1	1	1	1	1
GID8234106	KACHU*2/5/WBLL1*2/TUKURU/3/T.DICOCCON PI94624/AE.SQUARROSA (409)//BCN/4/WBLL1*2/TUKURU/6/CROC_1/AE.SQUARROSA (444)/3/T.DICOCCON PI94625/AE.SQUARROSA (372)//3*PASTOR/4/T.DICOCCON PI94625/AE.SQUARROSA (372)//3*PASTOR/5/KIRITATI/4/2*BAV92//IRENA/KAUZ/3/	70	1	1	1	1	1	1	1	1	1		0	1	1	1	1	1	1	1	1	1	1	1	1	1	1	0.5	1	1	1		1	1	1	1	1	1	1	1	1		0	0.5	1	1	1	1
GID8234996	KACHU/DANPHE//KFA/2*KACHU	70	1	1	1		1	1	1	1	1	1		1		1	1	1	1	1	1	1	1	1	1	1	1	1	1	1	1	1	1		1	1	1	1	1	1	1		0	1	1	1	1	1
GID8234999	KACHU/DANPHE//KFA/2*KACHU	70		1	1	1	1	1	1	1	1	1	0	1	1	1	1	1	1	1	1	1	1	1	1	1	1	1	1	1	1		1	1	1	1	1	1	1	1	1		0	1	1	1	1	1
GID8235037	KACHU//KIRITATI/2*TRCH/3/KACHU #1/KIRITATI//KACHU	70	1	1	1		1	1	1	1	1	1	0	1	1	1	1	1	1	1	1	1	1	1	1	1	1	1	1	1	1	1	1	1	1	1	1	1	1	1	1	1	0	1	1	1	1	1	1
GID8235950	KACHU*2/3/ND643//2*PRL/2*PASTOR/4/KACHU/DANPHE	70	1	1	1		1	1	1	1	1	1	1	1	1	1	1	1	1	1	1	1	1	1	1	1	1	1	1	1	1	1	1		1	1	1	1	1	1	1	1	0	1	1	1	1
GID8243413	BOKOTA//KFA/2*KACHU	70	1	1	1	1	1	1	1	1	1	1	0	1	1	1	1	1	1	1	1	1	1	1	1	1	1	1	1	1	1	1		1	1	1	0	0	0	1	1	1	1	1	1	1	1	1	1
GID8243433	KINGBIRD #1//INQALAB 91*2/TUKURU/3/KACHU/KIRITATI	70	1	1	1	1	1	1	1	1	1	1	0	1	1	1	1	1	1	1	1	1	1	1	1	1	1	1	1	1	1	1	1	1	1	1	0	0	0	0	0	0	0	0	1	1	1	1	1
GID8249028	KACHU*2/3/ND643//2*PRL/2*PASTOR*2/4/KFA/2*KACHU	70	1	1	1	1	1	1	1	1	1	1	0	1	1	1	1	1	1	1	1	1	1	1	1	1	1	1	1	1	1	1		1	1	1	1	1	0.5	1	1		0.5	1	1	1	1		1
GID8485343	ESTOC//KENYA SUNBIRD/KACHU	70	1	1	1	1	1	1	1	1		1	0	1		1	1	1	1	1	1	1	1	1	1	1	1	1	1	1	1	1		1	1	1	1	1	1	1	1	1	0	1	1	1	1		1
GID8485521	KACHU/DANPHE*2//KENYA SUNBIRD/KACHU	70	1	1	1	1	1	1	1	1		1	0	1		1	1	1	1	1	1	1	1	1	1	1	1	1	1	1	1	1	1	1	1	1		1	1	1	1	1	0	1	1	1	1		1
GID8498161	KACHU/DANPHE/3/KACHU//KIRITATI/2*TRCH	70	1	1	1	1	1	1	1	1	1	1	0	1	1	1	1	1	1	1	1	1	1	1	1	1	1	1	1	1	1	1	1		1	1	1	1	1	1	1	1	0	1	1	1	1	1
GID8501096	KACHU/DANPHE*2/3/SWSR22T.B./KACHU//2*KACHU	70	1	1	1	1	1	1	1	1		1	0	1		1		1	1	1	1		1	1	1	1	1	1	1	1	1	1	1	1	1	1	1	1	1	1	1		0	1	1	1	1	1	1
GID8502189	VENDA//2*KACHU/DANPHE	70	1	1	1		1	1	1	1	1	1	0	1	1	1	1	1	1	1	1	1		1	1	1	1	1	1	1	1	1	1	1	1	1		1	0.5	1	1	1	0	1	1	1	1	1
GID8502200	VENDA//2*KACHU/DANPHE	70	1	1	1	1	1	1	1	1	1	1	0	1		1	1	1	1	1	1	1	1	1	1	1	1	1	1	1	1	1	1	1	1	1	1	1	1	1	0.5	1	0	1	0.5	1	1	1	1
GID6689579	KENYA SUNBIRD/KACHU	69	1	1		1	1	1	1	1	1	1	0		1	1	1	1	1	1	1	1	1	1	1	1	1	1	1	1	1	1	1	1	1	1	1	1	1	1	1	1	0	1	1	1	1	1
GID7177041	KACHU/SAUAL*2//KINGBIRD #1	69	1	1	1	1	1	1	1	1		1	0	1	1	1	1	1	1	1	1	1	1	1	1	1	1	1	1	1	1	1	1	1	1	1	1	1	1	1	1	1		1	1	1	1		1
GID7305906	BAV92//IRENA/KAUZ/3/HUITES*2/6/TURACO/5/CHIR3/4/SIREN//ALTAR 84/AE.SQUARROSA (205)/3/3*BUC/7/PBW343*2/KUKUNA*2//FRTL/PIFED/8/BAV92//IRENA/KAUZ/3/HUITES*2/4/CROC_1/AE.SQUARROSA (224)//KULIN/3/WESTONIA	69	1	1	1		1	1	1	1		1	1	1	1	1		1	1	1	1	1		1	1	1	1	1	1	1	1			1	1	1		0	0		1	1	0	1	1	1	1	1
GID7310804	KACHU/BECARD//WBLL1*2/BRAMBLING/3/ATTILA*2/PBW65//MURGA	69	1	1	1	1	1	1	1	1	1	1	0	1	1	1	1	1	1	1	1	0.5	1	1	1	1	1	0.5	1	1	1	1		1	1	1	1	1	1	1	1	1	1	1	1	1	1	1
GID7400913	KSW/SAUAL//SAUAL/3/REEDLING #1	69	1	1	1	1	1	0	0	0		0	0	1	1	1	1	1	1	1	1	1	1	1	1	1	1	1	1	1	1	1	1		1	1	1	1	1	1	1	1	1	1	1	1	1	1
GID7401343	KFA/2*KACHU/4/KZA//WH 542/2*PASTOR/3/BACEU #1/5/KFA/2*KACHU	69		1	1	1	1	1	1	1		1	0		1	1	1	1	1	1	1	1	1	1	1	1	1	1	1	1	1	1	1	1	1	1	1	1	1		1	1	0	1	1	1	1		1
GID7401479	KFA/2*KACHU/4/WBLL1*2/KURUKU//KRONSTAD F2004/3/WBLL1*2/BRAMBLING	69	1	1	1	1	1	1	1	1	1	1	0	1	1	1	1	1	1	1	1	1	1	1	1	1	1	1	1	1	1	1	1	1	1	1	1	1	1	1	1	1	0	0.5	1	0.5	1	1	1
GID7626517	SAUAL/YANAC//SAUAL/6/2*KACHU #1/4/CROC_1/AE.SQUARROSA (205)//BORL95/3/2*MILAN/5/KACHU	69	1	1	1	1	1	1	1	1	1	1		1	1	1	1	1	1	1	1	1		1	1	1	1	1	1	1	1	1	1	1	1	1		1	1	1	1	1	0	1	1	1	1		1
GID7628658	BECARD/KACHU//KFA/2*KACHU	69		1	1	1	1	1	1	1	1	1	0	1	1	1	1	1	1	1	1	1		1	1	1	1	1	1	1	1	1	1	1	1	1	0	0	0	1	1	1	1	1	1	1	1	1	1
GID7631725	KACHU #1/4/CROC_1/AE.SQUARROSA (205)//BORL95/3/2*MILAN/5/KACHU/6/KFA/2*KACHU	69	1	1	1	1	1	1	1	1	1	1	0	1	1	1	1	1	1	1	1	1	1	1	1	1	1	1	1	1	1		1		1	1	1	1	1	1	1	1		1	1	1	1
GID7730170	WBLL1*2/CHAPIO//HEILO/3/2*KSW/SAUAL//SAUAL	69	1	1	1		1	1	1	1	1	1	0	1	1	1		1	1	1	1	1	1	1	1	1	1	1	1	1	1	1	1	1	1	1	1		0	0	1	1	1	1	1	1	1	1	1
GID7955598	KASUKO	69	1	1	1	1	1	0	0			0		1	1	1	1	1	1	1	1	1		1	1	1	1	1	1	1	1	1	1	1	1	1	1	1	1	1	1	1	1	0.5	1	0.5	1	1	1
GID7955616	KASUKO	69	1	1	1	1	1	0	0		0	0	0	1	1	1	1	1	1	1	1	1	1	1	1	1	1	1	1		1	1	1	1	1	1	1	1	1	1	1	1	1	0.5	1	0.5	1	1	1
GID7955621	KASUKO	69	1	1	1	1	1	0		0	0	0	0	1	1	1	1	1	1	1	1	1	1	1	1	1	1	1	1	1	1	1	1	1	1	1	1	1	1	1	1	1	1	0.5	1	0.5	1		1
GID8047044	KUTZ*2//KFA/2*KACHU	69	1	1	1	1	1	1	1	1	1			1	1	1	1	1	1	1	1	1	1	1	1	1	1	1	1	1	1	1	1	1		1	1	1	1	1	1		1	1	1	1	1	1
GID8048799	KUTZ//KFA/2*KACHU	69	1	1	1	1	1	1	1	1				1		1	1	1	1	1	1	1	1	1	1	1	1	1	1	1	1	1	1	1	1	1	1	1	1	1	1	1		1	1	1	1	1	1
GID8049438	KACHU*2/SUP152	69	1	1	1		1	1		1	1	1	0	1	1	1	1	1	1	1	1	1	1	1	1	1	1	1	0.5	1	1	1	1	1	1	1	1		1	1	1	1	0	1	1	1	1	1
GID8051478	KACHU/DANPHE/3/WBLL1*2/BRAMBLING*2//BAVIS	69		1	1	1	1	1	1	1	1	1	0	1	1	1	1	1	1	1	1	1	1	1	1	1	1	1	1	1	1	1	1	1		1	1	1	1	1	1	1	0	1	1	1	1	1	1
GID8056195	KACHU #1/3/T.DICOCCON PI94624/AE.SQUARROSA (409)//BCN/4/2*KACHU/5/SWSR22T.B./KACHU//2*KACHU	69	1	1	1	1	1	1	1	1	1		0	1	1	1	1	1	1	1	1	1	1	1	1	1	1	1	1	1	1		1	1	1	1			1		0	0	1	1	1	1	1	1	1
GID8234987	KACHU/DANPHE//KFA/2*KACHU	69	1	1	1		1	1	1	1	1		0	1	1	1	1	1	1	1	1	1	1	1	1	1	1	1	1		1	1	1	1	1	1	1	1	1	1	1	1	0	1	1	1	1	1	1
GID8234989	KACHU/DANPHE//KFA/2*KACHU	69	1	1	1	1	1	1	1	1	1	1	0		1	1	1	1	1	1	1	1	1	1	1	1	1	1	1	1	1	1	1		1	1	1	1	1	1	1	1	0	1	1	1	1	1
GID8235030	KACHU/DANPHE/3/SWSR22T.B./KACHU//2*KACHU	69	1	1	1	1	1	1	1	1			0		1	1		1	1	1	1	1	1	1	1	1	1	1	1	1	1	1	1	1	1	1	1	1	1	1	1	1	1	1	1	1	1	1
GID8236991	KACHU*2/3/ND643//2*PARULA/2*PASTOR/4/2*KACHU/DANPHE	69	1	1	1	1	1	1	1	1	1		0			1	1	1	1	1	1		1	1	1	1	1	1	1	1	1	1	1	1	1	1	1	1	1	1	1	1	0	1	1	1	1	1	1
GID8236994	KACHU*2/3/ND643//2*PARULA/2*PASTOR/4/2*KACHU/DANPHE	69		1	1		1		1	1	1	1	0	1	1	1	1	1	1	1	1	1	1	1	1	1	1	1	1	1	1	1	1	1	1	1	1		1	1	1	1	0	1	1	1	1		1
GID8239533	KACHU/DANPHE/3/KACHU//KIRITATI/2*TRCH	69	1	1	1			1	1	1	1		0	1		1	1	1	1		1	1		1	1	1	1	1	1	1	1	1	1	1	1	1	1			1	1	1	0	1	1	1	1	1	1
GID8239544	KACHU/DANPHE/3/KACHU//KIRITATI/2*TRCH	69	1	1	1	1	1	1	1		1		0	1		1		1	1	1	1	1	1	1	1	1	1	1	1	1	1	1	1	1	1	1		1	1	1	1	1	0	1	1	1	1	1
GID8239551	KACHU/DANPHE/3/KACHU//KIRITATI/2*TRCH	69	1	1	1	1	1	1	1		1		0	1		1	1	1	1	1	1	1		1	1	1	1	1	1	1	1	1	1	1	1	1	1	1	1	1	1	1	0	1	1	1	1		1
GID8241125	KINGBIRD #1//INQALAB 91*2/TUKURU*2/3/KACHU/KIRITATI	69	1	1	1		1	1	1	1	1	1	0	1	1	1	1	1	1	1	1	1	1	1	1	1	1	1	1	1	1	1	1	1	1	1	0	0	0	0	0	0	0	1	1	1	1	1	1
GID8245115	KACHU//KIRITATI/2*TRCH*2/3/KFA/2*KACHU	69	1	1	1		1	1	1	1	1	1	1	1		1	1	1	1	1	1	1	1	1	1	1	1	1	1	1	1	1	1		1	0.5	1	1	1	0	0	0	0	1	1	1	1	1	1
GID8249043	KACHU*2/3/ND643//2*PRL/2*PASTOR*2/4/KFA/2*KACHU	69	1	1	1		1	1	1	1	1	1	0	1	1	1	1	1	1	1	1	1	1	1	1	1	1	1	1	1	1	1	1		1	1	0.5	0.5	0.5	1	1	1	0	1	1	1	1	1
GID8498146	KACHU/DANPHE/3/KACHU//KIRITATI/2*TRCH	69	1	1	1	1		1	1	1		1	0	1	1	1	1	1	1	1	1	1	1	1	1	1		1	1	1	1	0.5	1		1	1	1	1	1	1	1	1	0	1	1	1	1	1
GID8498251	BAJ #1/3/2*HUW234+LR34/PRINIA//PFAU/WEAVER/4/KACHU//KIRITATI/2*TRCH	69	1	1	1	1	1	1	1	1	1	1	1	1	1	1	1	1	1	1	1	1	1	1	1	1	1	1	1	1	1	1	1	1	1	1	1	1	1	1	1	1	0	1	1	1	1	1	1
GID8498261	VILLA JUAREZ F2009//KIRITATI/2*TRCH/3/WBLL1*2/BRAMBLING/4/KACHU//KIRITATI/2*TRCH	69	1	1	1	1	1	1	1	1	1	1	1	1	1	1	1	1	1	1	1	1	1	1	1	1	1	1	1	1	1	1	1		1	1	1	1	1	1	1	1	0	1	1	1	1	1	1
GID8499468	PAURAQ/4/WHEAR/KUKUNA/3/C80.1/3*BATAVIA//2*WBLL1/5/PAURAQUE #1/6/SWSR22T.B./2*BLOUK #1//WBLL1*2/KURUKU/7/SWSR22T.B./KACHU//2*KACHU	69		1	1	1	1	1	1	1	1		0	1	1	1	1	1	1	1	1	1	1	1	1	1	1	1	1	1	1	1		1	1	1	1	1	1	1	0	0	1	1	1	1	1	1
GID8499516	KACHU*2/3/ND643//2*PRL/2*PASTOR*2/4/KFA/2*KACHU	69	1	1	1	1	1	1	1	1	1	1	0	1	1	1	1	1	1	1	1	1	1	1	1	1	1	1	1	1	1		1	1	1	1	1	1	1		1		0	1	1	1	1		1
GID8499519	KACHU*2/3/ND643//2*PRL/2*PASTOR*2/4/KFA/2*KACHU	69	1	1	1		1	1	1	1	1	1		1	1	1	1	1	1	1	1		1	1	1	1	1	1	1	1	1	1	1	1	1	1	0		0	1	1	1	0	1	1	1	1	1	1
GID8501000	KACHU/DANPHE*2//KFA/2*KACHU	69		1	1	1	1	1	1	1				1	1	1		1	1	1	1	1	1	1	1	1	1	1	1	1	1	1	1	1	1	1	1	1	1	1	1	1	0	1	1	1	1	1
GID8501049	KACHU/DANPHE*2//MUTUS*2/HARIL #1	69	1	1	1	1	1	1	1	1	1	1	0	1	1	1	1	1	1	1	1	1	1	1	1	1	1	1	1	1	1		1	1	1	1	1	1	1	1	1		0	0	0	0	0	1	1
GID8501137	KACHU//KIRITATI/2*TRCH*2/3/KACHU #1/KIRITATI//KACHU	69		1	1	1	1	1	1	1		1	1	1	1	1	1	1	1	1	1	1	1	1	1	1	1	1	1	1	1	1	1		1	1	1	1	1	1	1		0	1	1	1	1	1
GID6932463	KACHU*2/PANDORA	68	1		1	1	1	1	1	1	1	1		1	1	1	1	1	1	1	1	1	1	1	1	1	1	1	1	1	1	1	1		1	1	1	1	1		0	0	0	1	1	1	1	1
GID6937321	PANDORA/PRL	68	1	1	1	1	1	1	1	1	1	1	1	1	1	1	1	1	1	1	1	1	1	1	1	1	1	1	1	1	1	1	1	1	1	1	1	1	0.5	1	1	1	1	0	1	0	1	0	0
GID7174421	KACHU/SAUAL/4/VARIS//SKAUZ/BAV92/3/FRET2/KUKUNA//FRET2/5/KACHU/SAUAL	68	1	1	1		1	1	1	1	1	1	0	1	1	1	1	1	1	1	1	1		1	1	1	1	1	1	1	1		1	1	1	1	1	1	1	1	1	1	0	1	1	1	1	1
GID7177034	KACHU/SAUAL*2//KINGBIRD #1	68	1	1	1	1	1	1	1	1	1	1	0	1	1	1	1	1	1	1	1	1	1	1	1	1	1	1	1	1	1	1	1	1	1	1	1	1	1	1	1	1		1	1	1	1	1	1
GID7312313	ATTILA*2/PBW65//KACHU/3/UP2338*2/KKTS*2//YANAC	68	1	1	1	1	1	1	1	1		1	1	1	1	1	1	1	1	1	1		1	1	1	1	1	1	1	1	1	1	1	1	1	1	1	1	1		1	1	0	1	1	1	1		1
GID7398212	NAC/TH.AC//3*PVN/3/MIRLO/BUC/4/2*PASTOR/5/KACHU/6/KACHU/7/PBW343*2/KUKUNA*2//FRTL/PIFED/8/NAC/TH.AC//3*PVN/3/MIRLO/BUC/4/2*PASTOR/5/KACHU/6/KACHU	68	1	1	1	1	1	1	1	1	1	1		1	1	1	1	0.5	1	1	1	1		1	1	1	1	1	1	1	1	1	1	1	1	1	1	1	1		1	1	0	1	1	1	1	1
GID7399875	BAV92//IRENA/KAUZ/3/HUITES*2/4/CROC_1/AE.SQUARROSA (224)//KULIN/3/WESTONIA/8/TACUPETO F2001/6/CNDO/R143//ENTE/MEXI_2/3/AEGILOPS SQUARROSA (TAUS)/4/WEAVER/5/PASTOR/7/ROLF07/9/BAV92//IRENA/KAUZ/3/HUITES*2/4/CROC_1/AE.SQUARROSA (224)//KULIN/3/WESTONIA	68	1	1	1	1	1	1	1	1		1	1	1	1	1	1	1	1	1	1	1	1	1	1	1	1	1	1	1	1	1	1	1	1	1	1	0	0		1	1	0	1	1	1	1	1
GID7629733	KFA/2*KACHU*2//SUP152	68	1	1	1	1	1	1	1	1		0.5	0	1	1	1	1	1	1	1	1	1	1	1	1	1	1	1	1	1	1	1	1	1	1	1	0	0	0	1	1	1	0	1	1	1	1	1
GID7629801	KFA/2*KACHU*2/3/ATTILA*2/PBW65//MURGA	68	1	1		1	1	1	1	1	1			1	1	1	1	1	1	1	1	1		1	1	1		1	1	1	1	1	1	1	1	1	0		0	1	1	1		1	1	1		1	1
GID7630045	KACHU #1/4/CROC_1/AE.SQUARROSA (205)//BORL95/3/2*MILAN/5/KACHU*2/6/KFA/2*KACHU	68		1	1	1	1	1	1	1		1		1		1	1	1	1	1	1	1	1	1	1	1	1	1	1	1	1	1	1	1	1	1	1	1	1	1	1	1	0	1	1	1	1	1	1
GID8052836	KACHU*2/3/ND643//2*PRL/2*PASTOR/4/KIDEA	68	1	1	1		1	1	1	1	1		0	1	1	1	1	1	1	1	1	1	1	1	1	1	1	1	1	1	1	1		1	1	1	1	1	1	1	1	1	0	1	1	1	1	1
GID8052966	PBW343*2/KUKUNA//PARUS/3/PBW343*2/KUKUNA/4/KACHU/DANPHE	68		1	1		1	1		1	1	1	1	1	1	1	1	1	1	1	1			1	1	1	1	1	1	1	1	1			1	1	1	1	1	1	1	1	0	0.5	1	1	1	1
GID8054214	KACHU #1/3/T.DICOCCON PI94624/AE.SQUARROSA (409)//BCN/4/2*KACHU*2/5/KACHU/DANPHE	68	1	1	1		1	1	1	1	1		0	1	1	1		1	1	1	1	1		1	1	1	1	1	1	1	1	1	1	1	1	1	1	1	1	1	1		0	1	1	1	1	1	1
GID8055200	KACHU*2/3/ND643//2*PRL/2*PASTOR/4/2*KACHU/DANPHE	68	1	1	1		1	1	1	1	1	1	0	1		1		1	1	1	1	1	1	1	1	1	1	1	1		1	1	1	1	1	1	1	1	1	1	1		0	1	1	1	1
GID8055606	KUTZ//KACHU/DANPHE	68		1	1	1	1	1	1	1	1	1		1	1	1		1	1	1	1	1	1	1	1	1	1	1	1	1	1			1	1	1	1	1	1	1	1	1	0	1	1	1	1	1	1
GID8236810	PASTOR/3/VORONA/CNO79//KAUZ/4/MILAN/OTUS//ATTILA/3*BCN/5/MUNAL #1/6/2*KFA/2*KACHU	68	1	1	1	1	1	1	1	1	1		0	1	1	1	1	1	1	1	1	1	1	1	1	1	1	0.5	1	1	1	1	1		1	1	0	0	0	1	1	1	1	1	1	1	1	1	1
GID8238634	KACHU #1/3/T.DICOCCON PI94624/AE.SQUARROSA (409)//BCN/4/2*KACHU*2/5/KACHU/KIRITATI	68		1	1	1	1	1	1				0	1	1	1		1	1	1	1	1	1	1	1	1	1	1	1	1	1	1	1	1	1	1	1	1	1	1	1	1	0	1	1	1	1	1
GID8239543	KACHU/DANPHE/3/KACHU//KIRITATI/2*TRCH	68	1	1	1		1	1	1	1	1		0		1	1	1	1	1	1	1	1		1	1			1	1	1	1	1	1	1	1	1	1	1	1	1	1		0	1	1	1	1	1
GID8245010	KACHU/DANPHE*2//BORL14	68	1	1	1	1	1	1	1	1	1		0	1		1	1	1	1	1	1	1	1	1	1	1	1	1	1	1	1	0.5	1		1	1	1	1	1		1	1	0	1	1	1	1	1	1
GID8245094	KACHU//KIRITATI/2*TRCH*2/3/KACHU #1/KIRITATI//KACHU	68	1	1	1			1	1	1	1		1		1	1	1	1	1	1	1	1	1	1	1	1	1	1		1	1	1	1		1	1	1	1	1	1	1	1	0	1	1	1	1	1	1
GID8248021	PFAU/MILAN/3/BABAX/LR42//BABAX/4/WHEAR/KUKUNA/3/C80.1/3*BATAVIA//2*WBLL1/5/KACHU/DANPHE	68	1	1	1	1	1	1	1	1		1	0	1	1	1	1	1	1	1	1	1	1	1	1	1	1	1	1	1	1	1	1	1	1	1	1	1	1	0	0	0	0	1	1	1	1	1
GID8485523	KACHU/DANPHE*2//KENYA SUNBIRD/KACHU	68	1	1	1	1	1	1	1	1	1	1	0	1	1	1	1	1	1	1	1	1	1	1	1	1	1	1	1	1	1	1	1	1	1	1	1	1	1	1	1	1	0	1	1	1	1	1
GID8485982	KACHU/SAUAL/3/TACUPETO F2001/BRAMBLING//KIRITATI/4/KACHU*2/3/ND643//2*PRL/2*PASTOR	68		1	1	1	1	1	1	1			0	1	1	1	1	1	1	1	1	1	1	1	1	1	1	1	1	1	1	1	1		1	1	1	1	1	0.5	1	1	0	1	1	1	1	1
GID8497948	KACHU/BECARD//WBLL1*2/BRAMBLING/3/KFA/2*KACHU	68		1	1			1	1	1	1		0	1	1	1	1	1	1	1	1	1	1	1	1	1	1	1	1	1	1	1	1		1	1	1	1	1	1	1	1	0	1	1	1	1	1	1
GID8498829	BOKOTA*2//SUP152/BAJ #1	68	1	1	1	1		1	1	1	1	1	0	1	1	1	1	1	1	1	1	1	1	1	1	1	1	1	1	1	1	1		1	1	1	1	1	1	1	1	1	0	0.5	1	0.5	1	1	1
GID8499653	MUTUS*2/KIRITATI//KFA/2*KACHU/3/MUCUY	68	1	1	1	1	1	1	1	1	1	1	1	1	1	1	1	1	1	1	1	1	1	1	1	1	1	1	1	1	1		1	1	1	1	0		0	1	1	1	0	1	1	1	1	1
GID8499972	HD 2987//2*FRNCLN*2/TECUE #1	68		1	1	1	1	1	1	1	1	1	0	1	1	1	1	1	1	1	1	1	1	1	1	1	1	1	1	1	1	1	1	1	1	1	1	1	0.5	1	1	1	0	0.5	1	1	1	1	1
GID8500998	KACHU/DANPHE*2//KFA/2*KACHU	68		1	1		1	1	1	1	1	1		1	1	1	1	1	1	1	1	1	1	1	1	1	1	1	1	1	1	1		1	1	1	1	1	1	1	1	1	0	1	1	1	1	1	1
GID8501004	KACHU/DANPHE*2//KFA/2*KACHU	68	1	1	1	1	1	1	1	1			0		1	1	1	1	1	1	1	1	1	1	1	1	1	1	1	1	1		1	1	1	1	1	1	1	1	1	1	0.5	1	1	1	1	1
GID8501024	KACHU/DANPHE*2/4/FRET2/TUKURU//FRET2/3/MUNAL #1	68	1	1	1	1	1	1	1	1	1		0	1	1	1	1	1	1	1	1	1	1	1	1	1	1	1	1	1	1	1	1	1	1	1	1	1	1	1	1		0	0	1	0	1	1
GID8501083	KACHU/DANPHE*2/3/SWSR22T.B./KACHU//2*KACHU	68	1	1	1	1	1	1	1	1			0	1		1	1	1	1	1	1	1	1	1	1	1	1	1	1	1	1	1	1		1	1	1	1	1	1	1	1	0	1	1	1	1	1
GID8508543	MUNAL*2/CHONTE*2//KACHU/KIRITATI	68	1	1	1	1	1	1	1	1	1	1	1	1	1	1	1	1	1	1	1	1	1	1	1	1	1	1	1	1	1	1	1	1	1	1	0	0	0	1	0.5	0.5	1	0.5	1	0.5	1	1	1
GID8508951	PASTOR//HXL7573/2*BAU/3/SOKOLL/WBLL1/4/HUW234+LR34/PRINIA//PBW343*2/KUKUNA/3/ROLF07/5/WHEAR/SOKOLL/6/2*BORL14	68	1	1	1	1	1	1	1	1	1		0	1	1	1	1	1	1	1	1	1	1	1	1	1	1	1	1	1	1		1	1	1	1	1	1	1	1	1	1	0	1	1	1	1	1
GID7047552	KACHU/SAUAL*2/3/TACUPETO F2001/BRAMBLING//KIRITATI	67		1	1	1	1	1	1	1	1	1			0.5	1	1	1	1	1	1	1	1	1	1	1	1	1	1	1	1	1	1	1	1	1	1	1	1		1	1	0	1	1	1	1	1
GID7175892	KACHU*2/CIRNO C 2008	67	1	1	1		1	1		1		1	0	1	1	1	1	1	1	1	1	1		1	1	1	1	1	1	1	1	1		1	1	1	1	1	1	1	1	1		1	1	1	1		1
GID7176626	KACHU/SAUAL/5/SERI.1B//KAUZ/HEVO/3/AMAD*2/4/KIRITATI	67	1	1	1		1	1	1	1	1		0	1	0.5	1	1	1	1	1	1	1	1	1	1	1	1	1	1	1	1		1	1	1	1	1	1	1		1	1	0	1	1	1	1	1
GID7310423	SUP152/BAJ #1/3/KACHU #1/KIRITATI//KACHU	67	1	1	1	1	1		0.5		1	1	0	1	1	1	1	1	1	1	1	1	1	1	1	1	1	1	1	1	1	1	1	1	1	1	1	1	1	1	1	1	0	0	1	0	0	1
GID7313552	BAV92//IRENA/KAUZ/3/HUITES*2/4/GONDO/TNMU*2/5/PBW343*2/KUKUNA*2//FRTL/PIFED	67		1	1	1	1	1	1	1	1	1	1			1	1	1	1	1	1	1	1	1	1	1	1	1	1	1	1	1	1	1	1	1	0	0	0		1	1	0	1	1	1	1	1
GID7396139	REEDLING #1//KFA/2*KACHU	67	1	0	0	0	0	0	0	0	0.5	0	0	1	1	1	1	1	1	1	1	1	1	1	1	1	1	1	1	1	1	1	1	1	1	1	1	1	1	1	1	1	1	1	1	1	1	1
GID7399832	UP2338*2/4/SNI/TRAP#1/3/KAUZ*2/TRAP//KAUZ/5/MILAN/KAUZ//CHIL/CHUM18/6/UP2338*2/4/SNI/TRAP#1/3/KAUZ*2/TRAP//KAUZ*2/7/PBW343*2/KUKUNA*2//FRTL/PIFED	67	1	1	1	1	1	1	1	1	1	1		1	1	1	1	1	1	1	1	1	1	1	0.5	1	1	1	1	1	1	1			1	1	1	0	0		1	1	0	1	1	1	1	1
GID7399840	UP2338*2/4/SNI/TRAP#1/3/KAUZ*2/TRAP//KAUZ/5/MILAN/KAUZ//CHIL/CHUM18/6/UP2338*2/4/SNI/TRAP#1/3/KAUZ*2/TRAP//KAUZ*2/7/PBW343*2/KUKUNA*2//FRTL/PIFED	67	1	1	1	1		1	1	1	1	1		1		1	1	1	1	1	1	1		1	1	1	1	1	1	1	1	1		1	1	1	1	0	0		1	1	0	1	1	1	1	1
GID7400064	KACHU #1//PI 610750/SASIA/3/KACHU/4/MUU #1//PBW343*2/KUKUNA/3/MUU/5/KACHU #1//PI 610750/SASIA/3/KACHU	67	1	1	1	1	1	1	1	1		1	0			1		1	1	1	1	1		1	1	1	1	1	1	1	1	1	1	1	1	1	1	1	1	1	1		0	0.5	1	1	1	1
GID7400090	SAUAL/3/SW89.3064//CMH82.17/SERI/4/SAUAL/5/PBW343*2/KUKUNA*2//FRTL/PIFED/6/SAUAL/KRONSTAD F2004	67	1	1	1			1	1	1	1	1			1	1	1	1	1	1	1	1		1	1	1	1	1	1	1	1	1	1	1	1	1			0		1	1	0	1	1	1	1	1	1
GID7401342	KFA/2*KACHU/3/KINGBIRD #1//INQALAB 91*2/TUKURU/4/KFA/2*KACHU	67	1	1	1		1	1	1	1			0	1		1	1		1	1	1	1	1	1	1	1	1	1	1	1	1	1	1	1	1	1		0	0	1	1	1	1	1	1	1	1	1
GID7401672	KACHU #1/3/C80.1/3*BATAVIA//2*WBLL1/4/KACHU/8/TACUPETO F2001/6/CNDO/R143//ENTE/MEXI_2/3/AEGILOPS SQUARROSA (TAUS)/4/WEAVER/5/PASTOR/7/ROLF07/9/KFA/2*KACHU	67		1	1	1	1	1	1	1	1		0	1		1	1	1	1		1	1	1	1	1	1	1	1	1	1	1	1	1	1	1	1	0	0	0		0	0	0	1	1	1	1	1	1
GID7402002	KFA/3/PFAU/WEAVER//BRAMBLING/4/PFAU/WEAVER*2//BRAMBLING*2/5/KINGBIRD #1//INQALAB 91*2/TUKURU	67	1	1	1	1	1	1	1	1	1	1	0.5	1	1	1	1	1	1	1	1		1	1	1	1	1	1	1	1	1	1	1	1	1	1		1	1	1	1	1	0	1	1	1	1	1	1
GID7462462	KACHU #1/YUNMAI 47//KACHU/5/SAUAL/3/C80.1/3*BATAVIA//2*WBLL1/4/SITE/MO//PASTOR/3/TILHI	67	0	1	1	1	1	1	1	1	1	1		1	1	1		1	1	1	0.5		1	1	1	1	1	1	1	1	1	1	1	1	1	1	1	1	1	1	1	1		1	1	1	1	1
GID7629780	KFA/2*KACHU*2/3/ATTILA*2/PBW65//MURGA	67		1	1		1	1	1	1	1	1		1		1	1	1	1	1	1	1	1	1	1	1		0.5	1	1	0.5	1		1	1	1			0	1	1			1	1	1	1
GID7630082	KACHU #1/4/CROC_1/AE.SQUARROSA (205)//BORL95/3/2*MILAN/5/KACHU*2/6/KFA/2*KACHU	67	1	1	1	1		1	1	1	1		0	1		1	1	1	1	1	1	1	1	1	1	1	1	1	1	1	1	1	1		1	1	1	1	1	1	1	1	0	1	1	1	1	1	1
GID7631400	TUKURU//BAV92/RAYON/3/MUNAL #1/4/2*KFA/2*KACHU	67	1	1	1	1	1	1	1	1	1	1	0	1		1	1	1	1	1	1	1	1	1	1	1	1	1	1	1	1	1	1		0.5	1	0		0	1	1	1	1	1	1	1	1	1
GID7632372	MUU/5/WBLL1*2/4/YACO/PBW65/3/KAUZ*2/TRAP//KAUZ/6/WBLL1*2/4/SNI/TRAP#1/3/KAUZ*2/TRAP//KAUZ*2/7/PRL/2*PASTOR*2//FH6-1-7	67	1	1	1	1	1	1	1	1				1	1	1	1	1	1	1	1	1	1	1	1	1	1	1	1	1	1	1	1	1	1	1	1	1	1	1	1	1		0	1	1	1	1	1
GID7632523	MUTUS/3/HUW234+LR34/PRINIA//PFAU/WEAVER/4/KFA/2*KACHU/5/KFA/2*KACHU	67	1	1	1	1	1	1	1	1	1	1	1	1	1	1	1	1	1	1	1		1	1	1	1	1	1	1	1	1	1	1	1	1	1	0	0	0	1	1	1		1	1	1		1
GID8048659	BORL14//KFA/2*KACHU	67	1		1		1	1	1	1				1	1	1	1	1	1	1	1	1		1	1	1	1	1	1	1	1	1		1	1		1	1	1	1	1	1	1	1	1	1	1	1	1
GID8051511	KACHU//KIRITATI/2*TRCH/3/KACHU #1/KIRITATI//KACHU	67		1	1		1	1	1	1	1		0	1	1	1	1	1	1	1	1	1	1	1	1	1	1	1	1	1	1	1		1	1	1	1	1	1	1	1	1	0	1	1	1	1	1	1
GID8052825	KACHU*2/3/ND643//2*PRL/2*PASTOR/4/BORL14	67	1	1	1	1	1	1	1	1	1		0	1		1	1	1	1		1			1	1	1	1	1	1	1	1	1	1	1	1	1	1	1	1	1	1	1	0	0.5	1	0.5	1	1	1
GID8234975	KACHU/DANPHE//BORL14	67	1	0	0	0	0	0	0	0		0	0		1	1	1	1	1	1	1	1	1	1	1	1	1	1	1	1	1	1	1	1	1	1	1	1	1	1	1	1	0.5	1	1	1	1	1	1
GID8234994	KACHU/DANPHE//KFA/2*KACHU	67	1	1	1	1	1	1	1	1	1			1		1	1	1	1	1	1	1	1	1	1	1	1	1	1	1	1	1	1	1	1	1	0.5	0	0.5	1	1	1	0	1	1	1	1	1
GID8235000	KACHU/DANPHE//KFA/2*KACHU	67		1	1	1	1	1	1		1	1	0	1	1	1	1	1	1	1	1	1	1	1	1	1	1	1	1	1	1	1	1		1	1	1	1	1	1	1	1	0	1	1	1	1	1
GID8236941	MUTUS*2//ND643/2*WEEBILL1/3/2*SWSR22T.B./KACHU//2*KACHU	67	1	1	1		1	1	1	1	1	1	0	1		1		1	1	1	1		1	1	1	1	1	1		1	1	1	1		1	1	1	1	1	1	0	0	1	1	1	1	1	1
GID8241161	KINGBIRD #1//INQALAB 91*2/TUKURU*2/3/SWSR22T.B./2*BLOUK #1//WBLL1*2/KURUKU	67		0.5	1	0	1	0	0.5	0.5	0.5	0	0	1	1	1	1	1	1	1	1	1	1	1	1	1	1	1	1	1	1	1	1	1	1	1	1	1	1	1	1	1	0	1	1	1	1	1	1
GID8245059	KACHU/DANPHE*2//KENYA SUNBIRD/KACHU	67	1	1	1	1	1	1	1	1	1	1	0	1	1	1	1	1	1	1	1	1	0.5	1	1	1	1	1	1	1	1	1	1	1	1	1	1	1	1	1	1	1	0	1	1	1	1	1	1
GID8245118	KACHU//KIRITATI/2*TRCH*2/3/KFA/2*KACHU	67	0	1	0			1	1	1	1	1	1	1	1	1	1	1	1	1	1	1	1	1	1	1	1	1	1	1	1	1	1		1	1	1	1	1	0	0	0	0	1	1	1	1	1	1
GID8249037	KACHU*2/3/ND643//2*PRL/2*PASTOR*2/4/KFA/2*KACHU	67	1	1	1	1	1	1	1	1	1		0		1	1		1	1	1	1		1	1	1	1	1	1	1	1	1	1	1	1	1	1	1	1	1	1	1	1	0	1	1	1	1	1	1
GID8485477	KACHU*2/3/ND643//2*PRL/2*PASTOR/4/KFA/2*KACHU	67	1	1	1		1	1	1	1	1		0	1	1	1	1	1	1	1	1		1	1	1	1	1	1	1	1	1	1	1		1	1	1	1	1	1	1	1	0	1	1	1	1	1
GID8485488	KACHU*2/3/ND643//2*PRL/2*PASTOR/4/KACHU/3/WHEAR//2*PRL/2*PASTOR	67	1	1	1	1	1	1	1	1	1		0			1	1	1	1	1	1	1	1	1	1	1		1	1	1	1		1	1	1	1	0	0	0	1	1	1	1	1	1	1	1	1
GID8485639	KACHU*2/3/ND643//2*PRL/2*PASTOR/4/2*SUP152/KENYA SUNBIRD	67	1	1	1	1	1	1	1	1		1	0	1		1	1	1	1	1	1	1		1	1	1	1	1	1	1	1	1	1	1	1	1	1	1	1	1	1	1	0	1	1	1	1	1
GID8485975	KACHU/SAUAL/3/TACUPETO F2001/BRAMBLING//KIRITATI/4/KACHU*2/3/ND643//2*PRL/2*PASTOR	67		1	1	1	1	1	1	1	1	1	0	1	1	1	1	1	1	1	1	1	1	1	1	1	1	1	1	1	1	1	1		1	1	1	1	1	1	1		0	1	1	1	1	1	1
GID8497966	KACHU/BECARD//WBLL1*2/BRAMBLING/3/KFA/2*KACHU	67	1	1	1			1	1	1		1	0	1	1	1	1	1	1	1	1	1	1	1	1	1		1	1	1	1	1	1	1	1	1	1	1	1	1	1	1	0	1	1	1	1	1	1
GID8498555	BABAX/LR42//BABAX*2/3/SHAMA/4/BECARD/5/BORL14	67	1	1	1	1	1	1	1	1	1	1	0	1	1	1	1	1	1	1	1	1	1	1	1	1	1	1	1	1	1	1	1	1	1	1	1	1	1	1	1	1	0	1	0.5	0.5	1	0.5	1
GID8498837	BOKOTA*2/5/PBW65/2*PASTOR/3/KIRITATI//PBW65/2*SERI.1B/4/DANPHE #1	67	1	1	1		1	1	1	1	1	1	1	1		1	1	1	1	1	1	1	1	1	1	1	1	1	1	1	1	1		1	1	1	1	1	1	1	1	1	0	0.5	1	0.5	1	1	1
GID8499032	WBLL1*2/KIRITATI//FRNCLN/3/BECARD/4/2*KACHU/DANPHE	67		1	1		1	1	1	1	1		0	1	1	1	1	1	1	1	1	1		1	1	1	1	1	1	1	1	1	1	1	1	1	1	1	1	1	1	1	0	1	1	1	1	1
GID8499968	HD 2987//2*FRNCLN*2/TECUE #1	67	0	1	1		1	1	1	1	1		0	1	1	1	1	1	1	1	1	1	1	1	1	1	1	1	1	1	1	1	1	1	1	1	1	1	1		0	0	1	1	1	1	1		1
GID8501087	KACHU/DANPHE*2/3/SWSR22T.B./KACHU//2*KACHU	67		1	1	1	1	1	1	1	1		0	1		1	1	1	1	1	1	1	1	1	1	1	1	1	1	1	1		1	1	1	1	1	1	1	1	1	1	0	1	1	1	1	1	1
GID8501089	KACHU/DANPHE*2/3/SWSR22T.B./KACHU//2*KACHU	67	1	1	1	1	1	1	1	1	1		0	1	1	1		1	1	1	1	1	1	1	1	1	1	1	1	1	1		1		1	1	1	1	1		1		0	1	1	1	1
GID8502022	PFAU/MILAN/3/BABAX/LR42//BABAX/11/CROC_1/AE.SQUARROSA (213)//PGO/10/ATTILA*2/9/KT/BAGE//FN/U/3/BZA/4/TRM/5/ALDAN/6/SERI/7/VEE#10/8/OPATA/12/2*BORL14	67	1	1	1	1	1	1	1	1		1		1	1	1	1	1	1	1	1	1	1	1	1	1	1	1	1	1	1	1	1	1	1	1	1	1	1	1	1	1	0	0.5	1	0.5	1	1
GID8503238	KENYA SUNBIRD/KACHU//NADI	67	1	1	1	1	1	1	1	1	1		0	1		1	1	1	1	1	1	1	1	1	1	1	1	1	1	1	1	1	1	1	1	1	1	1	1	1	1	1	0	1	1	1	1	1
GID8506312	KACHU/3/WHEAR//2*PRL/2*PASTOR/4/COPIO/5/KACHU//KIRITATI/2*TRCH	67	1	1	1		1	1	1	1	1	1	0		1	1	1	1	1	1	1	1	1	1	1	1	1	1	1	1	1		1	1	1	1	1	1	1	1	1		0	1	1	1	1	1	1
GID8506754	KINGBIRD #1//INQALAB 91*2/TUKURU/3/KUTZ	67	1	1	1	1	1	1	1	1		1	0		1	1	1	1	1	1	1	1	1	1	1	1	1	1	1	1	1	1	1	1	1	1	1	1	1	1	1	1	0	1	1	1	1		1
GID8507876	BAJ #1/3/KIRITATI//ATTILA*2/PASTOR*2/4/SUP152/KENYA SUNBIRD	67	1	1	1	1	1	1	1	1	1		0		1	1	1	1	1	1	1	1	1	1	1	1	1	1	1	1	1		1		1	1	1	1	1	1	1	1	0	1	1	1	1	1	1
[truncated: 49 more columns]
